# Supplementary material for: Single-Cell RNA Sequencing Reveals the Cellular and Molecular Differences Between Myxofibrosarcoma and Undifferentiated Pleomorphic Sarcoma
Source: Med Sci (Basel). 2026 Feb 10;14(1):77. doi: 10.3390/medsci14010077 (PMC12922028; doi:10.3390/medsci14010077)
Supplement: Supplementary file 1 [file medsci-14-00077-s001.zip]

Archive with 8 entries (8 files):
- Figure S1_Cancer cell clusters.jpg
- Figure S2_Myeloid cell clusters.jpg
- Figure S3_Lymphoid cell clusters (1).jpg
- Figure S4_Pathway comparison.png
- Suppl.Table S1_Patient data(1).xlsx
- Suppl.Table S2_QC metrics after filtration(1).xlsx
- Suppl.Table S3_All cells Manual annot filtered DEGs list (pct 0.5, LFC 1)(1).xlsx
- Suppl.Table S4_Cell clusters.xlsx
