# Supplementary material for: Single-Cell RNA Sequencing Reveals the Cellular and Molecular Differences Between Myxofibrosarcoma and Undifferentiated Pleomorphic Sarcoma
Source: Med Sci (Basel). 2026 Feb 10;14(1):77. doi: 10.3390/medsci14010077 (PMC12922028; doi:10.3390/medsci14010077)
Supplement: Supplementary file 1 [file medsci-14-00077-s001.zip › Suppl.Table S1_Patient data(1).xlsx]

## Sheet: Лист1
	Sex	Age	Primary site	Stage	TNM	Tumor Grade	Histology	Newly diagnosed/Recurrence
MXF_1	F	66	Lower extremities	III	T4N0M0	G3	Myxofibrosarcoma (MXF)	Newly diagnosed
MXF_2	M	37	Lower extremities	II	T2N0M0	G3	Myxofibrosarcoma (MXF)	Newly diagnosed
MXF_3	M	61	Lower extremities	III	T2N0M0	G3	Myxofibrosarcoma (MXF)	Newly diagnosed
MXF_4	F	87	Lower extremities	I	T3N0M1	G3	Myxofibrosarcoma (MXF)	Newly diagnosed
MXF_5	F	78	Lower extremities	I	T1N0M0	G3	Myxofibrosarcoma (MXF)	Newly diagnosed
UPS_1	F	56	Lower extremities	III	T3N0M0	G3	Undifferentiated pleomorphic sarcomas (UPS)	Newly diagnosed
UPS_2	M	51	Lower extremities	I	T1N0M0	G3	Undifferentiated pleomorphic sarcomas (UPS)	Newly diagnosed
UPS_3	F	59	Lower extremities	I	T1N0M0	G3	Undifferentiated pleomorphic sarcomas (UPS)	Newly diagnosed
UPS_4	F	73	Lower extremities	II	T2N0M0	G3	Undifferentiated pleomorphic sarcomas (UPS)	Newly diagnosed
UPS_5	F	49	Lower extremities	II	T2N0M0	G3	Undifferentiated pleomorphic sarcomas (UPS)	Newly diagnosed
