# Supplementary material for: Single-Cell RNA Sequencing Reveals the Cellular and Molecular Differences Between Myxofibrosarcoma and Undifferentiated Pleomorphic Sarcoma
Source: Med Sci (Basel). 2026 Feb 10;14(1):77. doi: 10.3390/medsci14010077 (PMC12922028; doi:10.3390/medsci14010077)
Supplement: Supplementary file 1 [file medsci-14-00077-s001.zip › Suppl.Table S2_QC metrics after filtration(1).xlsx]

## Sheet: Лист1
	min nCount_RNA	min nFeature_RNA	max nCount_RNA	max nFeature_RNA
MFS_1	922	800	37644	7425
MFS_2	553	501	49033	8494
MFS_3	941	803	59753	8984
MFS_4	922	801	8912	3771
MFS_5	555	501	29678	7788
UPS_1	990	801	45801	7299
UPS_2	1020	807	39449	7303
UPS_3	576	502	18471	5990
UPS_4	2110	1501	29904	7406
UPS_5	972	802	46586	7988
