# Supplementary material for: Single-Cell RNA Sequencing Reveals the Cellular and Molecular Differences Between Myxofibrosarcoma and Undifferentiated Pleomorphic Sarcoma
Source: Med Sci (Basel). 2026 Feb 10;14(1):77. doi: 10.3390/medsci14010077 (PMC12922028; doi:10.3390/medsci14010077)
Supplement: Supplementary file 1 [file medsci-14-00077-s001.zip › Suppl.Table S3_All cells Manual annot filtered DEGs list (pct 0.5, LFC 1)(1).xlsx]

## Sheet: Sheet 1
p_val	avg_log2FC	pct.1	pct.2	p_val_adj	cluster	gene
0	2.07215	0.874	0.357	0	Cancer cells	COL6A3
0	1.574	0.947	0.43	0	Cancer cells	COL6A1
0	1.96041	0.889	0.376	0	Cancer cells	COL5A1
0	1.95895	0.782	0.272	0	Cancer cells	COL5A2
0	2.26495	0.755	0.259	0	Cancer cells	FBN1
0	1.5497	0.951	0.461	0	Cancer cells	COL6A2
0	1.58248	0.825	0.336	0	Cancer cells	FSTL1
0	2.0741	0.651	0.179	0	Cancer cells	COL16A1
0	2.35533	0.766	0.307	0	Cancer cells	DCN
0	2.02405	0.635	0.189	0	Cancer cells	LAMB1
0	1.85594	0.654	0.217	0	Cancer cells	MRC2
0	1.76711	0.649	0.225	0	Cancer cells	PCOLCE
0	1.8786	0.608	0.186	0	Cancer cells	PRRX1
0	1.62016	0.658	0.237	0	Cancer cells	CALD1
0	2.29943	0.559	0.153	0	Cancer cells	MXRA8
0	2.09267	0.591	0.187	0	Cancer cells	CTHRC1
0	1.9472	0.58	0.176	0	Cancer cells	FKBP10
0	2.28784	0.54	0.137	0	Cancer cells	PDGFRB
0	2.4043	0.579	0.176	0	Cancer cells	C1S
0	2.12088	0.864	0.463	0	Cancer cells	FN1
0	2.24802	0.586	0.189	0	Cancer cells	LUM
0	1.85814	0.719	0.323	0	Cancer cells	MMP2
0	2.0146	0.559	0.165	0	Cancer cells	GLI3
0	2.57425	0.5	0.133	0	Cancer cells	CCDC80
0	1.57182	0.907	0.544	0	Cancer cells	SPARC
0	2.45074	0.531	0.169	0	Cancer cells	AEBP1
0	1.89907	0.97	0.608	0	Cancer cells	COL1A2
0	1.53405	0.607	0.257	0	Cancer cells	BGN
0	2.32714	0.508	0.161	0	Cancer cells	THBS2
0	1.98708	0.555	0.21	0	Cancer cells	FGFR1
0	1.57435	0.575	0.232	0	Cancer cells	CNN3
0	1.83512	0.501	0.158	0	Cancer cells	LOXL1
0	1.71568	0.556	0.22	0	Cancer cells	PDLIM7
0	1.86287	0.506	0.171	0	Cancer cells	LOXL2
0	1.61181	0.512	0.179	0	Cancer cells	SNAI2
0	1.52831	0.767	0.434	0	Cancer cells	TIMP1
0	1.57839	0.627	0.296	0	Cancer cells	TRIO
0	1.85723	0.924	0.603	0	Cancer cells	COL3A1
0	1.74439	0.504	0.194	0	Cancer cells	SH3PXD2B
0	1.32038	0.549	0.245	0	Cancer cells	SERPINH1
0	1.75796	0.575	0.271	0	Cancer cells	TPM1
0	1.47148	0.524	0.222	0	Cancer cells	NREP
0	1.29656	0.541	0.242	0	Cancer cells	NBL1
0	1.5765	0.517	0.229	0	Cancer cells	TNC
0	1.28494	0.54	0.271	0	Cancer cells	MAGED2
0	1.17587	0.585	0.316	0	Cancer cells	SEC31A
0	1.02754	0.719	0.45	0	Cancer cells	CALU
0	1.29607	0.52	0.262	0	Cancer cells	DST
0	1.7177	0.979	0.726	0	Cancer cells	COL1A1
0	1.14738	0.59	0.338	0	Cancer cells	RRBP1
0	1.2236	0.853	0.613	0	Cancer cells	MMP14
6.93127e-270	1.0307	0.628	0.407	1.15738e-265	Cancer cells	CCNL2
7.45655e-231	1.15855	0.512	0.289	1.24509e-226	Cancer cells	HTRA1
2.21657e-203	1.04235	0.521	0.321	3.70123e-199	Cancer cells	IGFBP4
0	5.06173	0.916	0.09	0	Myeloid cells	MS4A6A
0	4.38334	0.894	0.088	0	Myeloid cells	CSF1R
0	4.93858	0.959	0.158	0	Myeloid cells	CD163
0	5.19744	0.882	0.103	0	Myeloid cells	CD14
0	5.23254	0.843	0.067	0	Myeloid cells	MS4A7
0	3.80172	0.85	0.077	0	Myeloid cells	SPI1
0	5.26406	0.83	0.067	0	Myeloid cells	CYBB
0	5.27407	0.825	0.064	0	Myeloid cells	MRC1
0	5.15236	0.817	0.057	0	Myeloid cells	SLCO2B1
0	5.23461	0.866	0.119	0	Myeloid cells	C1QC
0	5.05717	0.864	0.124	0	Myeloid cells	C1QA
0	4.35606	0.916	0.176	0	Myeloid cells	STAB1
0	4.97174	0.8	0.069	0	Myeloid cells	VSIG4
0	5.13351	0.824	0.105	0	Myeloid cells	C1QB
0	5.25381	0.753	0.043	0	Myeloid cells	MS4A4A
0	4.97398	0.744	0.038	0	Myeloid cells	MPEG1
0	5.6156	0.765	0.072	0	Myeloid cells	LYZ
0	4.82319	0.74	0.047	0	Myeloid cells	LAIR1
0	5.12693	0.766	0.079	0	Myeloid cells	F13A1
0	3.52653	0.796	0.109	0	Myeloid cells	CD4
0	4.12319	0.829	0.142	0	Myeloid cells	IFI30
0	4.1036	0.788	0.105	0	Myeloid cells	CTSS
0	3.66455	0.886	0.205	0	Myeloid cells	FCGRT
0	5.03415	0.856	0.18	0	Myeloid cells	RNASE1
0	3.7782	0.811	0.136	0	Myeloid cells	CD68
0	5.23001	0.718	0.048	0	Myeloid cells	FOLR2
0	4.37143	0.744	0.077	0	Myeloid cells	FCER1G
0	3.69988	0.764	0.099	0	Myeloid cells	FMN1
0	2.92156	0.874	0.211	0	Myeloid cells	SRGN
0	5.12732	0.699	0.036	0	Myeloid cells	SIGLEC1
0	4.83068	0.692	0.041	0	Myeloid cells	TNFSF13
0	3.06109	0.834	0.184	0	Myeloid cells	LAPTM5
0	3.55143	0.767	0.118	0	Myeloid cells	ITGB2
0	5.13208	0.689	0.042	0	Myeloid cells	MSR1
0	3.32722	0.819	0.174	0	Myeloid cells	MFSD1
0	4.43156	0.69	0.052	0	Myeloid cells	TYROBP
0	4.89436	0.686	0.053	0	Myeloid cells	FCGR3A
0	2.67627	0.821	0.188	0	Myeloid cells	HCLS1
0	4.49567	0.69	0.057	0	Myeloid cells	TLR2
0	5.02977	0.658	0.032	0	Myeloid cells	ADAP2
0	5.07233	0.656	0.033	0	Myeloid cells	FCGR2A
0	4.65095	0.745	0.129	0	Myeloid cells	SELENOP
0	5.03361	0.647	0.031	0	Myeloid cells	FGD2
0	3.78195	0.678	0.072	0	Myeloid cells	THEMIS2
0	4.89972	0.652	0.048	0	Myeloid cells	FGL2
0	3.82533	0.647	0.043	0	Myeloid cells	ALOX5
0	4.38709	0.759	0.16	0	Myeloid cells	LGMN
0	2.7436	0.815	0.218	0	Myeloid cells	CYBA
0	4.82638	0.63	0.034	0	Myeloid cells	C3AR1
0	3.01582	0.921	0.327	0	Myeloid cells	SAT1
0	5.14394	0.625	0.031	0	Myeloid cells	GPR34
0	4.90195	0.635	0.045	0	Myeloid cells	AIF1
0	4.10214	0.672	0.083	0	Myeloid cells	CREG1
0	4.21629	0.845	0.258	0	Myeloid cells	PLTP
0	4.20396	0.647	0.061	0	Myeloid cells	CPVL
0	3.70094	0.68	0.096	0	Myeloid cells	RGL1
0	2.7092	0.832	0.249	0	Myeloid cells	TPP1
0	4.08287	0.624	0.051	0	Myeloid cells	RASSF4
0	4.58356	0.604	0.032	0	Myeloid cells	HSPA6
0	2.99227	0.886	0.315	0	Myeloid cells	GLUL
0	4.96806	0.593	0.028	0	Myeloid cells	CSF2RA
0	4.18719	0.985	0.425	0	Myeloid cells	CD74
0	3.04364	0.772	0.213	0	Myeloid cells	NPC2
0	4.71247	0.596	0.037	0	Myeloid cells	MERTK
0	2.62607	0.828	0.269	0	Myeloid cells	KCTD12
0	2.88873	0.745	0.186	0	Myeloid cells	TYMP
0	3.46557	0.881	0.328	0	Myeloid cells	CTSZ
0	3.91079	0.619	0.07	0	Myeloid cells	CIITA
0	5.18707	0.588	0.039	0	Myeloid cells	CD209
0	2.5641	0.703	0.156	0	Myeloid cells	EMILIN2
0	2.87201	0.634	0.088	0	Myeloid cells	HAVCR2
0	3.15941	0.637	0.091	0	Myeloid cells	ARRB2
0	2.01088	0.857	0.311	0	Myeloid cells	MAFB
0	3.0216	0.83	0.288	0	Myeloid cells	DAB2
0	3.34214	0.659	0.128	0	Myeloid cells	TMEM176B
0	3.46269	0.628	0.102	0	Myeloid cells	CTSH
0	4.34142	0.562	0.037	0	Myeloid cells	ITGAM
0	2.35833	0.699	0.177	0	Myeloid cells	PLXND1
0	3.77258	0.593	0.071	0	Myeloid cells	CPM
0	5.3853	0.539	0.02	0	Myeloid cells	FPR3
0	2.74747	0.686	0.17	0	Myeloid cells	ABCA1
0	1.56482	0.77	0.255	0	Myeloid cells	CELF2
0	5.13216	0.543	0.031	0	Myeloid cells	LILRB5
0	3.5431	0.602	0.093	0	Myeloid cells	MAP3K8
0	3.14039	0.591	0.083	0	Myeloid cells	VAMP8
0	2.98513	0.762	0.254	0	Myeloid cells	CTSC
0	2.35965	0.649	0.141	0	Myeloid cells	ARHGAP4
0	3.15639	0.593	0.086	0	Myeloid cells	A2M
0	2.96284	0.592	0.086	0	Myeloid cells	CYTH4
0	3.78486	0.567	0.062	0	Myeloid cells	LPAR6
0	2.38009	0.689	0.186	0	Myeloid cells	SMAP2
0	3.91637	0.555	0.053	0	Myeloid cells	NPL
0	3.08247	0.595	0.093	0	Myeloid cells	SYNGR2
0	3.06825	0.588	0.087	0	Myeloid cells	CLEC7A
0	2.39364	0.802	0.303	0	Myeloid cells	MAF
0	2.46002	0.617	0.118	0	Myeloid cells	CD53
0	4.44042	0.675	0.18	0	Myeloid cells	APOE
0	1.88968	0.751	0.258	0	Myeloid cells	SAMHD1
0	2.09003	0.804	0.315	0	Myeloid cells	CEBPD
0	3.0542	0.577	0.088	0	Myeloid cells	ARHGAP18
0	3.91374	0.562	0.078	0	Myeloid cells	FUCA1
0	1.57104	0.648	0.166	0	Myeloid cells	LCP1
0	3.17338	0.568	0.087	0	Myeloid cells	AP1B1
0	4.42148	0.518	0.038	0	Myeloid cells	CXCL16
0	4.83844	0.504	0.024	0	Myeloid cells	HK3
0	3.7621	0.571	0.094	0	Myeloid cells	PDK4
0	3.17616	0.503	0.028	0	Myeloid cells	IRF8
0	2.87794	0.587	0.112	0	Myeloid cells	MAN2B1
0	2.44558	0.649	0.175	0	Myeloid cells	GAA
0	2.51209	0.58	0.108	0	Myeloid cells	DOCK2
0	2.64885	0.662	0.191	0	Myeloid cells	C2
0	4.08122	0.504	0.033	0	Myeloid cells	SYK
0	2.93074	0.586	0.115	0	Myeloid cells	NCOA4
0	2.42818	0.838	0.368	0	Myeloid cells	GRN
0	2.85732	0.603	0.137	0	Myeloid cells	ITM2B
0	1.77669	0.548	0.084	0	Myeloid cells	PECAM1
0	2.60554	0.602	0.141	0	Myeloid cells	MTSS1
0	2.47261	0.591	0.131	0	Myeloid cells	RGS1
0	3.70052	0.957	0.498	0	Myeloid cells	CTSB
0	2.08443	0.569	0.112	0	Myeloid cells	SLA
0	2.79347	0.528	0.072	0	Myeloid cells	CD84
0	3.08979	0.529	0.074	0	Myeloid cells	MGAT4A
0	2.87339	0.577	0.122	0	Myeloid cells	AP2A2
0	2.85808	0.556	0.104	0	Myeloid cells	RNF130
0	2.43652	0.626	0.174	0	Myeloid cells	ITPR2
0	2.87319	0.557	0.108	0	Myeloid cells	MPP1
0	3.12391	0.502	0.053	0	Myeloid cells	CD93
0	3.055	0.514	0.068	0	Myeloid cells	NCKAP1L
0	2.51978	0.578	0.132	0	Myeloid cells	TNS3
0	2.16162	0.652	0.21	0	Myeloid cells	FOS
0	2.80699	0.655	0.214	0	Myeloid cells	CTSD
0	2.73668	0.549	0.111	0	Myeloid cells	TNFAIP2
0	1.59494	0.607	0.171	0	Myeloid cells	ARHGDIB
0	2.69129	0.562	0.129	0	Myeloid cells	FCHO2
0	1.8335	0.794	0.362	0	Myeloid cells	ZEB2
0	2.66122	0.748	0.318	0	Myeloid cells	FTL
0	1.93579	0.783	0.355	0	Myeloid cells	APLP2
0	3.41109	0.522	0.096	0	Myeloid cells	LIPA
0	2.07697	0.647	0.222	0	Myeloid cells	GRINA
0	2.79764	0.526	0.104	0	Myeloid cells	DMXL2
0	2.63358	0.599	0.177	0	Myeloid cells	SDC3
0	2.05911	0.647	0.23	0	Myeloid cells	MGAT1
0	2.70975	0.92	0.506	0	Myeloid cells	PSAP
0	2.61333	0.527	0.114	0	Myeloid cells	IFNGR1
0	2.05184	0.57	0.16	0	Myeloid cells	BST2
0	2.20156	0.549	0.143	0	Myeloid cells	RIN3
0	1.62724	0.713	0.307	0	Myeloid cells	FKBP5
0	1.7339	0.666	0.265	0	Myeloid cells	GNS
0	2.57783	0.513	0.12	0	Myeloid cells	PPT1
0	1.597	0.794	0.402	0	Myeloid cells	EHBP1L1
0	1.41487	0.876	0.484	0	Myeloid cells	CST3
0	2.0325	0.562	0.171	0	Myeloid cells	CNDP2
0	1.74993	0.584	0.194	0	Myeloid cells	CHST11
0	2.43419	0.518	0.131	0	Myeloid cells	PLEKHO2
0	1.69567	0.5	0.114	0	Myeloid cells	ATP6V1B2
0	2.40468	0.51	0.124	0	Myeloid cells	CYFIP1
0	1.92321	0.501	0.116	0	Myeloid cells	LCP2
0	2.74488	0.633	0.252	0	Myeloid cells	CTSL
0	2.29533	0.518	0.14	0	Myeloid cells	LAP3
0	2.23069	0.511	0.138	0	Myeloid cells	LITAF
0	2.34303	0.78	0.408	0	Myeloid cells	PLD3
0	1.61953	0.647	0.275	0	Myeloid cells	PLXNB2
0	1.59232	0.611	0.24	0	Myeloid cells	M6PR
0	2.26662	0.505	0.14	0	Myeloid cells	RAP2B
0	2.0173	0.541	0.178	0	Myeloid cells	NAGK
0	1.78717	0.714	0.355	0	Myeloid cells	GPNMB
0	1.36516	0.717	0.36	0	Myeloid cells	QKI
0	2.02098	0.507	0.151	0	Myeloid cells	ACSL1
0	1.54537	0.641	0.289	0	Myeloid cells	GNAQ
0	1.89163	0.511	0.162	0	Myeloid cells	CNPY3
0	1.59137	0.617	0.271	0	Myeloid cells	RNF149
0	1.7292	0.599	0.256	0	Myeloid cells	TTYH3
0	1.5459	0.595	0.253	0	Myeloid cells	BRI3
0	1.45046	0.62	0.287	0	Myeloid cells	DPYD
0	1.11353	0.56	0.23	0	Myeloid cells	TRIM22
0	1.73141	0.512	0.182	0	Myeloid cells	NABP1
0	1.42491	0.614	0.288	0	Myeloid cells	PICALM
0	1.68579	0.701	0.379	0	Myeloid cells	MARCKS
0	1.29443	0.614	0.294	0	Myeloid cells	PLXDC2
0	1.65089	0.529	0.211	0	Myeloid cells	HEXB
0	1.70511	0.503	0.189	0	Myeloid cells	PARP14
0	1.79137	0.518	0.211	0	Myeloid cells	LHFPL2
0	1.41493	0.84	0.533	0	Myeloid cells	FTH1
0	1.34894	0.501	0.2	0	Myeloid cells	ENG
0	1.43519	0.501	0.206	0	Myeloid cells	DPP7
0	1.57278	0.596	0.31	0	Myeloid cells	ZFP36
0	1.06273	0.643	0.358	0	Myeloid cells	METRNL
0	1.1282	0.604	0.321	0	Myeloid cells	IKBKB
0	1.18107	0.668	0.389	0	Myeloid cells	NRP1
0	1.01557	0.673	0.396	0	Myeloid cells	TGOLN2
0	1.42104	0.511	0.241	0	Myeloid cells	RAB5C
0	1.45016	0.56	0.293	0	Myeloid cells	PMP22
0	1.36804	0.748	0.516	0	Myeloid cells	LAMP1
0	1.04493	0.871	0.645	0	Myeloid cells	B2M
3.78322e-305	1.16294	0.608	0.34	6.31721e-301	Myeloid cells	CEBPB
1.20948e-273	1.19108	0.53	0.282	2.01959e-269	Myeloid cells	PLEKHO1
9.78181e-240	1.03907	0.562	0.329	1.63337e-235	Myeloid cells	RNH1
0	6.3697	0.814	0.034	0	Lymphoid cells	TRAC
0	7.03199	0.766	0.012	0	Lymphoid cells	CD2
0	5.13346	0.828	0.094	0	Lymphoid cells	IL32
0	6.87768	0.754	0.022	0	Lymphoid cells	TRBC2
0	4.03463	0.833	0.136	0	Lymphoid cells	ETS1
0	4.06442	0.791	0.095	0	Lymphoid cells	IL2RG
0	3.70808	0.84	0.153	0	Lymphoid cells	IKZF1
0	3.67061	0.806	0.134	0	Lymphoid cells	CYTIP
0	3.39332	0.836	0.182	0	Lymphoid cells	CXCR4
0	3.60198	0.795	0.146	0	Lymphoid cells	CORO1A
0	3.33741	0.829	0.184	0	Lymphoid cells	AKNA
0	6.22568	0.673	0.034	0	Lymphoid cells	CCL5
0	6.88998	0.631	0.008	0	Lymphoid cells	CD3E
0	4.68997	0.669	0.049	0	Lymphoid cells	ITGAL
0	6.97077	0.627	0.009	0	Lymphoid cells	CD96
0	6.51094	0.631	0.013	0	Lymphoid cells	IKZF3
0	6.58178	0.588	0.01	0	Lymphoid cells	GZMA
0	6.00173	0.586	0.015	0	Lymphoid cells	SEPTIN1
0	3.38082	0.654	0.087	0	Lymphoid cells	RAC2
0	6.68318	0.576	0.009	0	Lymphoid cells	ZAP70
0	3.10069	0.791	0.229	0	Lymphoid cells	BTG1
0	5.10987	0.583	0.026	0	Lymphoid cells	ACAP1
0	3.10964	0.788	0.232	0	Lymphoid cells	RESF1
0	5.86588	0.555	0.016	0	Lymphoid cells	TBC1D10C
0	2.23248	0.786	0.254	0	Lymphoid cells	LCP1
0	6.7266	0.535	0.008	0	Lymphoid cells	ITK
0	5.11302	0.54	0.025	0	Lymphoid cells	CD52
0	7.10891	0.518	0.006	0	Lymphoid cells	CD3D
0	4.87222	0.532	0.028	0	Lymphoid cells	TRAF3IP3
0	2.54323	0.733	0.231	0	Lymphoid cells	SYNE2
0	6.7787	0.505	0.009	0	Lymphoid cells	IL2RB
0	6.74341	0.506	0.011	0	Lymphoid cells	KLRK1
0	6.78169	0.505	0.012	0	Lymphoid cells	NKG7
0	2.46324	0.835	0.345	0	Lymphoid cells	WIPF1
0	3.67155	0.559	0.072	0	Lymphoid cells	TMC8
0	2.5863	0.887	0.401	0	Lymphoid cells	EVL
0	2.18492	0.732	0.25	0	Lymphoid cells	ARHGDIB
0	1.9018	0.831	0.358	0	Lymphoid cells	CELF2
0	2.69988	0.654	0.186	0	Lymphoid cells	CLEC2D
0	2.41462	0.719	0.254	0	Lymphoid cells	ADGRE5
0	2.8074	0.612	0.148	0	Lymphoid cells	NLRC5
0	3.52997	0.534	0.076	0	Lymphoid cells	ISG20
0	2.48748	0.6	0.157	0	Lymphoid cells	FYB1
0	2.94667	0.57	0.13	0	Lymphoid cells	SLFN5
0	2.16223	0.746	0.309	0	Lymphoid cells	ARHGEF1
0	1.72175	0.82	0.383	0	Lymphoid cells	LSP1
0	3.21281	0.536	0.101	0	Lymphoid cells	CASP8
0	3.16203	0.524	0.101	0	Lymphoid cells	PRDM1
0	2.93608	0.514	0.094	0	Lymphoid cells	ARHGAP15
0	3.29718	0.505	0.088	0	Lymphoid cells	PLAAT4
0	2.62283	0.56	0.144	0	Lymphoid cells	ITGA4
0	2.86711	0.519	0.106	0	Lymphoid cells	SASH3
0	2.81173	0.518	0.109	0	Lymphoid cells	DEF6
0	2.05922	0.613	0.205	0	Lymphoid cells	SLA
0	2.04469	0.683	0.287	0	Lymphoid cells	TRIM22
0	2.57821	0.535	0.144	0	Lymphoid cells	STK17B
0	2.2398	0.588	0.201	0	Lymphoid cells	STK10
0	1.82134	0.764	0.383	0	Lymphoid cells	RNF213
0	1.93798	0.57	0.191	0	Lymphoid cells	LCP2
0	2.15727	0.578	0.202	0	Lymphoid cells	STK4
0	2.03789	0.76	0.388	0	Lymphoid cells	ZFP36L2
0	2.19356	0.573	0.201	0	Lymphoid cells	TAP1
0	2.2516	0.575	0.206	0	Lymphoid cells	PDCD4
0	2.32964	0.503	0.136	0	Lymphoid cells	ARHGAP30
0	2.02045	0.605	0.238	0	Lymphoid cells	SP100
0	2.27615	0.523	0.157	0	Lymphoid cells	GIMAP4
0	1.9447	0.589	0.229	0	Lymphoid cells	SUN2
0	2.14166	0.593	0.239	0	Lymphoid cells	CDKN1B
0	1.87386	0.867	0.536	0	Lymphoid cells	TXNIP
0	1.64092	0.955	0.684	0	Lymphoid cells	B2M
0	1.24985	0.987	0.928	0	Lymphoid cells	TMSB4X
6.77622e-307	1.60739	0.71	0.345	1.13149e-302	Lymphoid cells	CFLAR
3.11192e-293	2.03814	0.556	0.216	5.19628e-289	Lymphoid cells	MLLT6
4.97642e-237	1.5848	0.573	0.246	8.30962e-233	Lymphoid cells	FNBP1
1.49123e-231	1.92013	0.503	0.204	2.49005e-227	Lymphoid cells	SMCHD1
2.95718e-231	1.5311	0.648	0.336	4.9379e-227	Lymphoid cells	RABGAP1L
4.78956e-223	1.72757	0.506	0.203	7.99761e-219	Lymphoid cells	FMNL1
1.08991e-217	1.46138	0.675	0.396	1.81993e-213	Lymphoid cells	OGA
9.87159e-216	1.71366	0.54	0.242	1.64836e-211	Lymphoid cells	MBNL1
3.95969e-208	1.41192	0.552	0.231	6.6119e-204	Lymphoid cells	CD53
6.63022e-208	1.66644	0.57	0.28	1.10711e-203	Lymphoid cells	PNRC1
3.69679e-197	1.72329	0.505	0.224	6.17291e-193	Lymphoid cells	SYNRG
1.76052e-192	1.19911	0.556	0.232	2.93972e-188	Lymphoid cells	RGS1
1.92298e-181	1.3656	0.57	0.278	3.21099e-177	Lymphoid cells	CHST11
1.0654e-177	1.64921	0.503	0.236	1.77901e-173	Lymphoid cells	APOL6
6.41546e-160	1.31664	0.649	0.421	1.07125e-155	Lymphoid cells	TAPBP
4.6322e-158	1.18923	0.548	0.26	7.73484e-154	Lymphoid cells	ARHGAP4
1.39859e-148	1.32463	0.595	0.357	2.33536e-144	Lymphoid cells	WNK1
5.21489e-146	1.52131	0.511	0.27	8.70782e-142	Lymphoid cells	MDFIC
6.80764e-137	1.1356	0.667	0.455	1.13674e-132	Lymphoid cells	OGT
8.50771e-137	1.20839	0.628	0.413	1.42062e-132	Lymphoid cells	CDC42SE1
3.03202e-136	1.08602	0.733	0.563	5.06286e-132	Lymphoid cells	PFN1
4.37853e-117	1.07824	0.66	0.5	7.31127e-113	Lymphoid cells	IFI16
4.67471e-105	1.14192	0.591	0.392	7.80583e-101	Lymphoid cells	JUND
7.05846e-105	1.10014	0.606	0.43	1.17862e-100	Lymphoid cells	MSN
1.12823e-104	1.17784	0.546	0.338	1.88392e-100	Lymphoid cells	LY6E
2.30057e-91	1.11965	0.52	0.321	3.84149e-87	Lymphoid cells	FXYD5
0	3.94531	0.725	0.071	0	Proliferating tumor cells	ANLN
0	3.07384	0.779	0.139	0	Proliferating tumor cells	SMC4
0	4.05461	0.693	0.07	0	Proliferating tumor cells	TPX2
0	4.50088	0.661	0.052	0	Proliferating tumor cells	TOP2A
0	3.85397	0.671	0.075	0	Proliferating tumor cells	NUSAP1
0	3.78905	0.651	0.058	0	Proliferating tumor cells	NCAPG
0	3.22126	0.694	0.107	0	Proliferating tumor cells	TACC3
0	2.72217	0.756	0.183	0	Proliferating tumor cells	LMNB2
0	4.18345	0.611	0.054	0	Proliferating tumor cells	IQGAP3
0	3.92161	0.61	0.056	0	Proliferating tumor cells	NDC80
0	3.37839	0.608	0.067	0	Proliferating tumor cells	MKI67
0	2.39277	0.732	0.196	0	Proliferating tumor cells	HMGB2
0	3.97157	0.572	0.045	0	Proliferating tumor cells	CDK1
0	3.92193	0.586	0.059	0	Proliferating tumor cells	UBE2C
0	3.91976	0.553	0.05	0	Proliferating tumor cells	PRC1
0	4.14264	0.522	0.042	0	Proliferating tumor cells	KIF23
0	3.45787	0.538	0.06	0	Proliferating tumor cells	CIT
0	3.45389	0.573	0.096	0	Proliferating tumor cells	CDKN2C
0	4.06386	0.518	0.043	0	Proliferating tumor cells	KIF2C
0	3.15171	0.608	0.134	0	Proliferating tumor cells	HIST1H1B
0	3.90023	0.521	0.05	0	Proliferating tumor cells	HMMR
0	3.49287	0.523	0.057	0	Proliferating tumor cells	CENPF
0	2.78107	0.558	0.097	0	Proliferating tumor cells	KIF22
0	3.53923	0.515	0.062	0	Proliferating tumor cells	CENPE
0	3.44013	0.507	0.055	0	Proliferating tumor cells	SPAG5
0	2.38452	0.556	0.126	0	Proliferating tumor cells	NCAPG2
0	2.24617	0.568	0.147	0	Proliferating tumor cells	PHF19
0	2.36092	0.577	0.156	0	Proliferating tumor cells	CKAP5
0	2.52641	0.507	0.106	0	Proliferating tumor cells	LMNB1
0	1.57154	0.67	0.272	0	Proliferating tumor cells	PFN2
0	1.18201	0.691	0.298	0	Proliferating tumor cells	TNC
0	1.01317	0.868	0.493	0	Proliferating tumor cells	FSTL1
0	2.496	0.63	0.262	0	Proliferating tumor cells	HIST1H1C
0	1.96899	0.53	0.176	0	Proliferating tumor cells	USP1
0	1.83697	0.507	0.19	0	Proliferating tumor cells	SOGA1
0	1.32725	0.877	0.627	0	Proliferating tumor cells	LGALS1
1.31026e-304	1.65063	0.525	0.205	2.18787e-300	Proliferating tumor cells	HDGF
7.72386e-300	1.30946	0.715	0.379	1.28973e-295	Proliferating tumor cells	FLNA
3.50348e-280	1.24456	0.729	0.404	5.85012e-276	Proliferating tumor cells	ACTN4
2.2274e-275	1.69016	0.563	0.263	3.71931e-271	Proliferating tumor cells	CALM2
6.65933e-265	1.36809	0.55	0.234	1.11198e-260	Proliferating tumor cells	CDK16
6.80656e-255	1.2541	0.554	0.234	1.13656e-250	Proliferating tumor cells	MDK
4.92134e-252	1.14687	0.78	0.501	8.21766e-248	Proliferating tumor cells	S100A10
2.76378e-242	1.11752	0.628	0.305	4.61496e-238	Proliferating tumor cells	PGRMC1
1.46062e-227	1.20439	0.516	0.223	2.43894e-223	Proliferating tumor cells	DCBLD2
2.85778e-214	1.08857	0.586	0.279	4.77191e-210	Proliferating tumor cells	SNAI2
5.05268e-210	1.23594	0.658	0.366	8.43696e-206	Proliferating tumor cells	BGN
1.69582e-201	1.1892	0.516	0.236	2.83168e-197	Proliferating tumor cells	CKAP4
4.24621e-199	1.13807	0.557	0.272	7.09032e-195	Proliferating tumor cells	MXRA7
4.70678e-192	1.07392	0.616	0.341	7.85938e-188	Proliferating tumor cells	GDI1
1.09695e-185	1.23551	0.644	0.393	1.83169e-181	Proliferating tumor cells	PTMS
4.90063e-170	1.10432	0.538	0.281	8.18308e-166	Proliferating tumor cells	TPM2
6.68923e-170	1.24611	0.561	0.319	1.11697e-165	Proliferating tumor cells	IRAK1
2.73123e-166	1.07792	0.625	0.371	4.5606e-162	Proliferating tumor cells	ENO1
2.85231e-161	1.11005	0.544	0.296	4.76279e-157	Proliferating tumor cells	TPM4
2.99641e-148	1.11878	0.515	0.28	5.0034e-144	Proliferating tumor cells	SAMD4B
9.43381e-123	1.0213	0.569	0.338	1.57526e-118	Proliferating tumor cells	NBL1
2.39559e-122	1.11574	0.512	0.298	4.00016e-118	Proliferating tumor cells	S100A13
0	6.79673	0.885	0.043	0	Endothelial cells	EGFL7
0	8.70984	0.827	0.007	0	Endothelial cells	CDH5
0	8.75396	0.803	0.009	0	Endothelial cells	VWF
0	8.69061	0.796	0.01	0	Endothelial cells	PLVAP
0	5.30794	0.921	0.142	0	Endothelial cells	COL4A1
0	4.95807	0.926	0.15	0	Endothelial cells	COL4A2
0	3.76685	0.902	0.2	0	Endothelial cells	IGFBP7
0	7.4766	0.71	0.013	0	Endothelial cells	PODXL
0	4.65649	0.789	0.098	0	Endothelial cells	DOCK9
0	4.16172	0.885	0.203	0	Endothelial cells	PECAM1
0	7.18358	0.683	0.01	0	Endothelial cells	PTPRB
0	4.01653	0.847	0.181	0	Endothelial cells	HSPG2
0	4.27906	0.751	0.11	0	Endothelial cells	NPDC1
0	8.36021	0.647	0.008	0	Endothelial cells	FLT1
0	7.86093	0.643	0.006	0	Endothelial cells	ADGRL4
0	3.5372	0.782	0.148	0	Endothelial cells	COL18A1
0	6.65638	0.64	0.011	0	Endothelial cells	RAPGEF5
0	8.10045	0.626	0.005	0	Endothelial cells	MMRN2
0	4.35192	0.724	0.105	0	Endothelial cells	HYAL2
0	4.7467	0.664	0.055	0	Endothelial cells	SPARCL1
0	4.25927	0.669	0.069	0	Endothelial cells	MTUS1
0	4.75209	0.667	0.068	0	Endothelial cells	AQP1
0	4.28318	0.65	0.069	0	Endothelial cells	SPRY1
0	8.94668	0.573	0.002	0	Endothelial cells	CLEC14A
0	5.8825	0.604	0.034	0	Endothelial cells	ADAMTS9
0	6.95765	0.573	0.009	0	Endothelial cells	MCF2L
0	4.93926	0.609	0.046	0	Endothelial cells	CALCRL
0	4.46469	0.619	0.057	0	Endothelial cells	LAMA5
0	6.14945	0.573	0.015	0	Endothelial cells	CD34
0	4.91328	0.612	0.054	0	Endothelial cells	MCAM
0	4.42069	0.628	0.074	0	Endothelial cells	COL15A1
0	6.22112	0.568	0.016	0	Endothelial cells	AFAP1L1
0	5.5186	0.564	0.022	0	Endothelial cells	BCAM
0	3.7243	0.624	0.083	0	Endothelial cells	ARHGAP29
0	4.99728	0.573	0.032	0	Endothelial cells	LIMS2
0	7.27511	0.544	0.006	0	Endothelial cells	SHANK3
0	6.24363	0.544	0.01	0	Endothelial cells	ADGRF5
0	8.01406	0.535	0.003	0	Endothelial cells	ECSCR
0	4.57647	0.578	0.049	0	Endothelial cells	ITGA6
0	4.85802	0.583	0.054	0	Endothelial cells	HECW2
0	4.15246	0.578	0.05	0	Endothelial cells	TMEM255B
0	7.20686	0.523	0.006	0	Endothelial cells	ESAM
0	6.47519	0.525	0.011	0	Endothelial cells	ADCY4
0	7.58337	0.516	0.004	0	Endothelial cells	SEMA3F
0	4.39102	0.547	0.04	0	Endothelial cells	DOCK6
0	4.45009	0.576	0.071	0	Endothelial cells	PIK3R3
0	5.59937	0.523	0.022	0	Endothelial cells	VWA1
0	4.1288	0.54	0.052	0	Endothelial cells	TM4SF1
3.68747e-307	3.59431	0.739	0.135	6.15733e-303	Endothelial cells	EPAS1
9.44936e-298	3.7035	0.532	0.064	1.57785e-293	Endothelial cells	S1PR1
2.70587e-292	3.82645	0.566	0.076	4.51826e-288	Endothelial cells	CDH13
3.28545e-284	3.71896	0.544	0.072	5.48605e-280	Endothelial cells	DYSF
1.5873e-264	3.06456	0.784	0.169	2.65047e-260	Endothelial cells	CD93
1.30708e-231	3.39188	0.542	0.086	2.18257e-227	Endothelial cells	GRB10
2.6842e-216	3.02317	0.595	0.111	4.48207e-212	Endothelial cells	PTPRM
6.42637e-213	3.36848	0.511	0.081	1.07308e-208	Endothelial cells	CRIM1
5.09059e-200	2.91572	0.583	0.112	8.50027e-196	Endothelial cells	NFIB
1.09319e-188	2.81221	0.616	0.135	1.82541e-184	Endothelial cells	ECE1
1.04433e-179	2.84946	0.607	0.136	1.74383e-175	Endothelial cells	NOTCH1
3.40283e-179	2.74186	0.516	0.094	5.68205e-175	Endothelial cells	SCARF1
1.57715e-173	2.973	0.691	0.194	2.63352e-169	Endothelial cells	LAMA4
1.14588e-170	2.95034	0.604	0.143	1.9134e-166	Endothelial cells	PRSS23
6.81592e-153	2.63164	0.547	0.124	1.13812e-148	Endothelial cells	TJP1
7.04214e-151	2.1475	0.909	0.534	1.1759e-146	Endothelial cells	APP
8.05493e-151	2.84984	0.753	0.276	1.34501e-146	Endothelial cells	ENG
6.11387e-140	2.65612	0.621	0.173	1.02089e-135	Endothelial cells	KLF2
6.26876e-131	2.13824	0.717	0.221	1.04676e-126	Endothelial cells	A2M
2.68105e-126	1.93572	0.799	0.317	4.47681e-122	Endothelial cells	PLXND1
1.20767e-123	2.41904	0.564	0.156	2.01657e-119	Endothelial cells	SPTBN1
6.70322e-122	2.35183	0.597	0.179	1.1193e-117	Endothelial cells	TCF4
1.12114e-118	2.32686	0.53	0.139	1.87207e-114	Endothelial cells	PTPRK
2.1257e-115	2.18304	0.609	0.186	3.5495e-111	Endothelial cells	CD9
8.17009e-101	2.20823	0.513	0.146	1.36424e-96	Endothelial cells	MYO15B
1.80774e-94	2.25278	0.554	0.189	3.01856e-90	Endothelial cells	SEC14L1
5.71679e-94	1.57375	0.595	0.195	9.54589e-90	Endothelial cells	ETS1
1.35353e-87	2.10791	0.547	0.186	2.26013e-83	Endothelial cells	NID1
4.01392e-86	1.77322	0.748	0.36	6.70245e-82	Endothelial cells	EMP1
4.24148e-81	1.85264	0.556	0.193	7.08242e-77	Endothelial cells	CAV1
5.82931e-81	1.81349	0.736	0.383	9.73379e-77	Endothelial cells	TGFBR2
7.31246e-77	1.67703	0.772	0.418	1.22103e-72	Endothelial cells	RHOB
6.0582e-73	2.05167	0.571	0.245	1.0116e-68	Endothelial cells	SHC1
2.83022e-72	1.97363	0.609	0.255	4.7259e-68	Endothelial cells	PLPP3
8.8175e-71	1.04456	0.971	0.693	1.47235e-66	Endothelial cells	SPARC
1.70788e-68	1.8394	0.609	0.279	2.85182e-64	Endothelial cells	STOM
1.16168e-67	1.78302	0.516	0.191	1.93978e-63	Endothelial cells	UTRN
1.53695e-66	2.65524	0.597	0.305	2.5664e-62	Endothelial cells	IVNS1ABP
6.34652e-66	1.88166	0.513	0.2	1.05974e-61	Endothelial cells	SELENOW
1.25578e-65	1.62531	0.556	0.221	2.0969e-61	Endothelial cells	UACA
1.8692e-64	1.43385	0.803	0.549	3.12119e-60	Endothelial cells	GSN
2.48407e-63	1.36806	0.523	0.193	4.1479e-59	Endothelial cells	TIMP3
6.83699e-63	1.82302	0.585	0.262	1.14164e-58	Endothelial cells	CAVIN1
7.13392e-59	1.6511	0.537	0.226	1.19122e-54	Endothelial cells	LAMB2
1.60068e-53	1.17822	0.806	0.542	2.67281e-49	Endothelial cells	ARGLU1
3.15316e-53	1.28992	0.662	0.348	5.26515e-49	Endothelial cells	ITGA5
1.32595e-50	1.18495	0.818	0.576	2.21408e-46	Endothelial cells	KLF6
3.04372e-50	1.35608	0.588	0.289	5.0824e-46	Endothelial cells	ZBTB16
4.3655e-50	1.299	0.645	0.339	7.28951e-46	Endothelial cells	HDAC7
9.53675e-50	1.38444	0.707	0.41	1.59245e-45	Endothelial cells	MT-ND6
1.24055e-49	1.30312	0.683	0.373	2.07147e-45	Endothelial cells	CFLAR
2.47844e-47	1.3695	0.578	0.292	4.13851e-43	Endothelial cells	CTNND1
1.93371e-46	1.46285	0.554	0.279	3.22891e-42	Endothelial cells	JMJD1C
5.882e-46	1.23187	0.667	0.373	9.82177e-42	Endothelial cells	LAMB1
1.54377e-45	1.80258	0.542	0.272	2.57779e-41	Endothelial cells	BHLHE40
9.30199e-42	1.20414	0.655	0.369	1.55325e-37	Endothelial cells	SERPINH1
1.04688e-40	1.02587	0.568	0.273	1.74808e-36	Endothelial cells	SYNE2
1.36083e-39	1.45393	0.516	0.254	2.27232e-35	Endothelial cells	LAMC1
3.97138e-37	1.11825	0.662	0.4	6.6314e-33	Endothelial cells	IGFBP4
8.24874e-37	1.15295	0.571	0.308	1.37737e-32	Endothelial cells	INF2
2.82319e-36	1.32474	0.53	0.254	4.71416e-32	Endothelial cells	SERPINE1
1.29889e-35	1.20725	0.523	0.275	2.16888e-31	Endothelial cells	CDC37
2.98573e-33	1.30278	0.626	0.382	4.98557e-29	Endothelial cells	DDIT4
1.00262e-27	1.00004	0.647	0.465	1.67417e-23	Endothelial cells	NRP1
2.79653e-26	1.35549	0.511	0.314	4.66965e-22	Endothelial cells	ARRDC3
1.18136e-24	1.05908	0.513	0.304	1.97264e-20	Endothelial cells	SPTAN1
5.19444e-20	1.04681	0.504	0.317	8.67368e-16	Endothelial cells	FOSL2
1.08696e-12	1.12711	0.573	0.428	1.81501e-08	Endothelial cells	HSPB1
0	7.26082	0.984	0.105	0	Osteoclasts	MMP9
0	7.43291	0.98	0.108	0	Osteoclasts	ACP5
0	7.9981	0.88	0.027	0	Osteoclasts	SLC9B2
0	8.44145	0.871	0.051	0	Osteoclasts	CKB
0	4.85287	0.916	0.127	0	Osteoclasts	SLC37A2
0	8.51411	0.783	0.004	0	Osteoclasts	SIGLEC15
0	5.02961	0.847	0.081	0	Osteoclasts	NFATC1
0	5.219	0.803	0.047	0	Osteoclasts	MATK
0	5.55296	0.807	0.053	0	Osteoclasts	PHETA1
0	4.28104	0.843	0.09	0	Osteoclasts	SNX10
0	4.29242	0.863	0.112	0	Osteoclasts	RGS10
0	5.36376	0.831	0.094	0	Osteoclasts	ITGB3
0	4.09729	0.775	0.069	0	Osteoclasts	TNFRSF11A
0	7.49772	0.731	0.027	0	Osteoclasts	CA2
0	6.59646	0.719	0.017	0	Osteoclasts	RUFY4
0	4.10305	0.719	0.074	0	Osteoclasts	PTPN22
0	4.81019	0.655	0.044	0	Osteoclasts	KIAA0040
0	7.19926	0.606	0.006	0	Osteoclasts	ATP6V0D2
0	5.66038	0.586	0.02	0	Osteoclasts	AKAP6
0	4.35885	0.618	0.053	0	Osteoclasts	P3H2
0	5.77754	0.57	0.012	0	Osteoclasts	PARM1
0	4.64379	0.582	0.034	0	Osteoclasts	AK5
0	5.21174	0.562	0.021	0	Osteoclasts	WWC1
0	4.87377	0.546	0.027	0	Osteoclasts	NRIP3
0	6.30657	0.518	0.005	0	Osteoclasts	ACTN2
0	4.95446	0.53	0.022	0	Osteoclasts	CDK18
0	4.85039	0.506	0.021	0	Osteoclasts	SUCNR1
7.22407e-297	4.70319	0.787	0.104	1.20628e-292	Osteoclasts	CSTB
1.0822e-294	3.83104	0.823	0.112	1.80706e-290	Osteoclasts	APOBR
8.15837e-292	3.66954	0.691	0.072	1.36229e-287	Osteoclasts	STRIP2
3.05925e-290	3.87025	0.679	0.071	5.10833e-286	Osteoclasts	CLEC4A
3.71257e-288	4.01154	0.655	0.066	6.19926e-284	Osteoclasts	OSCAR
6.19971e-284	4.3979	0.968	0.181	1.03523e-279	Osteoclasts	SPP1
1.75099e-278	7.04123	0.976	0.219	2.92381e-274	Osteoclasts	CTSK
1.81461e-278	4.70785	0.574	0.053	3.03004e-274	Osteoclasts	DHCR24
8.85288e-277	4.1387	0.787	0.111	1.47825e-272	Osteoclasts	MYO1D
1.74043e-266	3.86957	0.735	0.095	2.90618e-262	Osteoclasts	SCARF1
6.21054e-263	3.96744	0.659	0.075	1.03704e-258	Osteoclasts	XPR1
2.02582e-260	4.2097	0.558	0.053	3.38272e-256	Osteoclasts	FXYD6
4.52131e-257	3.75926	0.711	0.09	7.54969e-253	Osteoclasts	ATP6V1G1
6.33598e-249	3.96243	0.847	0.15	1.05798e-244	Osteoclasts	ATP6V1A
5.71199e-246	3.62749	0.703	0.092	9.53789e-242	Osteoclasts	OXR1
2.55906e-235	4.94883	0.896	0.204	4.27312e-231	Osteoclasts	JDP2
9.62069e-232	3.79895	0.928	0.209	1.60646e-227	Osteoclasts	ANPEP
1.06941e-231	3.48239	0.807	0.136	1.78571e-227	Osteoclasts	GNPTAB
1.79913e-229	4.37657	0.924	0.216	3.00418e-225	Osteoclasts	ATP6V1B2
1.42217e-218	3.17958	0.795	0.133	2.37475e-214	Osteoclasts	RAC2
3.33392e-217	3.44699	0.771	0.131	5.56697e-213	Osteoclasts	SHTN1
7.93428e-215	3.44906	0.791	0.141	1.32487e-210	Osteoclasts	ATP6V1C1
2.3853e-208	3.40223	0.647	0.088	3.98298e-204	Osteoclasts	HSD3B7
2.94238e-205	3.54883	0.675	0.102	4.91318e-201	Osteoclasts	ATP6V1H
1.05357e-196	4.60578	0.932	0.287	1.75925e-192	Osteoclasts	TCIRG1
2.41959e-194	3.42333	0.807	0.168	4.04022e-190	Osteoclasts	ATP6V0E1
2.82389e-191	3.23079	0.711	0.121	4.71534e-187	Osteoclasts	SRC
7.27664e-190	3.27135	0.791	0.158	1.21505e-185	Osteoclasts	CD109
1.00808e-184	3.32359	0.534	0.065	1.68328e-180	Osteoclasts	PIK3CB
1.38342e-181	3.85097	0.695	0.123	2.31003e-177	Osteoclasts	MMP19
2.50555e-179	4.02385	0.843	0.223	4.18377e-175	Osteoclasts	EXT1
9.29417e-176	2.92532	0.847	0.195	1.55194e-171	Osteoclasts	CD84
9.61128e-171	3.1505	0.57	0.08	1.60489e-166	Osteoclasts	TIAM1
3.86692e-169	3.28658	0.526	0.069	6.45699e-165	Osteoclasts	F11R
5.91222e-166	2.99517	0.667	0.115	9.87222e-162	Osteoclasts	ATP6V1F
9.22341e-165	2.89435	0.819	0.187	1.54013e-160	Osteoclasts	CD9
9.64372e-161	3.32216	0.522	0.072	1.61031e-156	Osteoclasts	ST3GAL6
7.43114e-160	2.82037	0.582	0.087	1.24085e-155	Osteoclasts	LAT
2.64574e-158	3.20329	0.566	0.086	4.41785e-154	Osteoclasts	ATP6V1E1
1.81719e-157	3.54516	0.703	0.148	3.03435e-153	Osteoclasts	MID1IP1
3.08623e-156	3.00184	0.795	0.19	5.15338e-152	Osteoclasts	IDH2
4.51988e-156	3.13364	0.57	0.088	7.5473e-152	Osteoclasts	PNP
5.17625e-155	3.1336	0.651	0.121	8.6433e-151	Osteoclasts	GLRX
1.90353e-153	2.84243	0.627	0.105	3.17852e-149	Osteoclasts	MAPK13
2.70553e-151	3.09069	0.602	0.103	4.5177e-147	Osteoclasts	FILIP1L
4.47023e-150	2.87688	0.9	0.292	7.46438e-146	Osteoclasts	SPI1
1.24329e-149	2.67171	0.823	0.207	2.07605e-145	Osteoclasts	DOCK5
1.84288e-149	2.96254	0.57	0.09	3.07725e-145	Osteoclasts	LAT2
6.28993e-149	3.1203	0.663	0.13	1.05029e-144	Osteoclasts	ATP6V0C
3.94279e-143	2.95315	0.924	0.374	6.58367e-139	Osteoclasts	GNS
1.68623e-142	3.37673	0.807	0.235	2.81567e-138	Osteoclasts	MAP4K4
2.95137e-142	3.10531	0.586	0.103	4.9282e-138	Osteoclasts	CCNYL1
6.70287e-141	3.1683	0.598	0.108	1.11925e-136	Osteoclasts	SLC39A8
5.9643e-139	4.05086	0.992	0.592	9.95919e-135	Osteoclasts	CST3
6.64299e-138	3.04121	0.546	0.09	1.10925e-133	Osteoclasts	NDUFS8
8.43529e-138	3.02766	0.522	0.082	1.40852e-133	Osteoclasts	ORAI1
1.46862e-134	2.82845	0.731	0.176	2.4523e-130	Osteoclasts	VASH1
2.26438e-133	3.73236	0.614	0.127	3.78106e-129	Osteoclasts	THOP1
4.13921e-132	2.84104	0.639	0.129	6.91166e-128	Osteoclasts	CD58
2.53544e-131	3.17391	0.622	0.129	4.23369e-127	Osteoclasts	SPHK1
1.45727e-127	2.2387	0.932	0.323	2.43335e-123	Osteoclasts	CD68
4.41844e-124	2.50531	0.554	0.097	7.37791e-120	Osteoclasts	CSPG4
2.088e-123	2.6977	0.739	0.201	3.48654e-119	Osteoclasts	UQCRC1
4.90785e-123	2.17398	0.94	0.332	8.19513e-119	Osteoclasts	IFI30
7.55738e-123	2.75568	0.57	0.108	1.26193e-118	Osteoclasts	SQOR
9.97598e-123	2.89686	0.659	0.15	1.66579e-118	Osteoclasts	GM2A
1.54685e-122	2.78294	0.614	0.128	2.58293e-118	Osteoclasts	SLC4A2
4.04118e-122	2.84247	0.827	0.302	6.74796e-118	Osteoclasts	ITGAV
1.11491e-119	2.93942	0.871	0.333	1.86167e-115	Osteoclasts	S100A4
3.47561e-119	2.55431	0.683	0.16	5.80358e-115	Osteoclasts	MAP2K3
4.8932e-118	2.60908	0.598	0.121	8.17067e-114	Osteoclasts	PSTPIP1
1.58139e-117	2.72363	0.606	0.129	2.6406e-113	Osteoclasts	ARHGAP10
7.45034e-116	2.53227	0.639	0.143	1.24406e-111	Osteoclasts	RNASEK
1.6662e-115	2.43946	0.751	0.213	2.78223e-111	Osteoclasts	NDUFB5
3.43472e-115	2.63931	0.526	0.094	5.7353e-111	Osteoclasts	STEAP3
1.08716e-114	3.24993	0.618	0.143	1.81534e-110	Osteoclasts	EOGT
3.23736e-114	1.84399	0.94	0.313	5.40574e-110	Osteoclasts	CSF1R
5.96663e-114	2.66434	0.767	0.248	9.96308e-110	Osteoclasts	PLEKHB2
2.60999e-113	2.23239	0.952	0.498	4.35816e-109	Osteoclasts	GRN
3.43543e-111	2.74093	0.546	0.109	5.73648e-107	Osteoclasts	TRAP1
7.99308e-110	3.03068	0.647	0.168	1.33468e-105	Osteoclasts	TNIP1
1.6787e-109	2.35257	0.795	0.267	2.80309e-105	Osteoclasts	PTPN12
2.44156e-109	2.48966	0.594	0.127	4.07692e-105	Osteoclasts	ZNF385A
7.26996e-109	2.54963	0.659	0.164	1.21394e-104	Osteoclasts	ARL6IP5
1.00973e-108	2.7067	0.639	0.158	1.68604e-104	Osteoclasts	MBOAT7
5.12285e-108	2.30946	0.763	0.229	8.55414e-104	Osteoclasts	MYO1E
9.73009e-108	2.44943	0.771	0.24	1.62473e-103	Osteoclasts	COL27A1
9.76208e-107	2.82355	0.506	0.097	1.63007e-102	Osteoclasts	C9orf16
1.35036e-106	2.3564	0.675	0.167	2.25483e-102	Osteoclasts	SELPLG
6.56877e-106	2.14418	0.791	0.242	1.09685e-101	Osteoclasts	MAN2B1
1.32703e-105	2.31524	0.627	0.148	2.21588e-101	Osteoclasts	ICAM1
1.58493e-105	2.63035	0.627	0.154	2.64651e-101	Osteoclasts	COX4I1
2.47149e-104	2.5298	0.522	0.101	4.1269e-100	Osteoclasts	VAC14
5.39167e-104	2.44861	0.542	0.112	9.00301e-100	Osteoclasts	HYAL2
2.43618e-103	2.58052	0.562	0.12	4.06793e-99	Osteoclasts	ATP5F1A
3.3708e-103	2.17588	0.847	0.298	5.62856e-99	Osteoclasts	LCP1
3.96585e-103	2.19402	0.779	0.253	6.62218e-99	Osteoclasts	SLC16A3
3.99389e-103	2.35188	0.703	0.193	6.669e-99	Osteoclasts	FERMT3
1.65444e-102	2.59691	0.574	0.129	2.76259e-98	Osteoclasts	GPR137B
1.06511e-101	2.74204	0.683	0.197	1.77852e-97	Osteoclasts	ATP6V0B
1.3667e-100	2.62328	0.651	0.177	2.28211e-96	Osteoclasts	KIDINS220
3.39998e-100	2.03654	0.908	0.364	5.67729e-96	Osteoclasts	LAPTM5
1.52958e-98	2.58778	0.55	0.121	2.55409e-94	Osteoclasts	GSAP
1.88063e-98	2.64975	0.651	0.182	3.14027e-94	Osteoclasts	CYC1
5.1097e-97	1.90705	0.867	0.3	8.53217e-93	Osteoclasts	CD4
1.52632e-96	2.38033	0.538	0.114	2.54865e-92	Osteoclasts	ARRB1
1.6267e-96	2.63048	0.574	0.137	2.71626e-92	Osteoclasts	NUS1
1.31145e-95	2.78128	0.55	0.126	2.18986e-91	Osteoclasts	FAM107B
1.41184e-95	2.36561	0.635	0.163	2.35749e-91	Osteoclasts	EVI2A
3.29412e-95	2.42623	0.731	0.244	5.50051e-91	Osteoclasts	TWF2
1.28502e-94	2.53151	0.546	0.121	2.14572e-90	Osteoclasts	ATP5MG
4.38167e-93	2.15527	0.807	0.314	7.31651e-89	Osteoclasts	FOSL2
2.27374e-92	2.19518	0.61	0.156	3.79669e-88	Osteoclasts	COL18A1
2.3476e-92	2.20437	0.618	0.154	3.92003e-88	Osteoclasts	TFEC
7.02044e-92	1.98718	0.884	0.384	1.17227e-87	Osteoclasts	CYBA
9.78092e-91	1.92277	0.847	0.334	1.63322e-86	Osteoclasts	FXYD5
2.72666e-90	1.80849	0.88	0.367	4.55298e-86	Osteoclasts	NPC2
2.7772e-90	2.15036	0.755	0.258	4.63738e-86	Osteoclasts	PDHA1
3.60072e-90	2.71831	0.57	0.142	6.01249e-86	Osteoclasts	CDKN1A
1.02453e-89	2.36688	0.522	0.114	1.71077e-85	Osteoclasts	CCR1
1.38286e-88	2.42915	0.53	0.121	2.3091e-84	Osteoclasts	PFKP
3.50775e-88	2.56858	0.506	0.111	5.85723e-84	Osteoclasts	TBC1D4
5.89875e-88	1.7411	0.916	0.41	9.84973e-84	Osteoclasts	TPP1
2.05742e-87	2.28866	0.723	0.236	3.43548e-83	Osteoclasts	CBLB
5.14083e-87	2.36075	0.574	0.141	8.58415e-83	Osteoclasts	CPEB4
1.36376e-86	1.77665	0.928	0.55	2.27721e-82	Osteoclasts	GSN
1.80387e-86	1.97452	0.783	0.284	3.0121e-82	Osteoclasts	NRP2
1.72496e-83	2.25875	0.578	0.15	2.88033e-79	Osteoclasts	MLX
5.03794e-83	2.10383	0.687	0.214	8.41235e-79	Osteoclasts	ABHD2
1.87232e-82	1.88049	0.763	0.26	3.1264e-78	Osteoclasts	COMT
2.07537e-81	1.87432	0.715	0.226	3.46545e-77	Osteoclasts	CYTH4
1.59345e-80	1.98509	0.586	0.15	2.66075e-76	Osteoclasts	PTPRJ
6.96458e-80	2.04536	0.655	0.196	1.16294e-75	Osteoclasts	VASP
5.02652e-79	2.06238	0.763	0.317	8.39328e-75	Osteoclasts	EFHD2
1.45528e-78	1.75706	0.855	0.405	2.43002e-74	Osteoclasts	H3F3A
1.762e-78	1.7153	0.839	0.348	2.94218e-74	Osteoclasts	ACADVL
1.21755e-77	2.38567	0.787	0.374	2.03307e-73	Osteoclasts	NFKBIA
1.94605e-77	2.08575	0.558	0.141	3.24952e-73	Osteoclasts	RNASE6
5.11164e-77	2.3429	0.526	0.133	8.53542e-73	Osteoclasts	ANKH
1.98973e-76	1.84264	0.651	0.192	3.32246e-72	Osteoclasts	TSPO
1.30119e-75	2.01597	0.703	0.248	2.17273e-71	Osteoclasts	TSPAN3
2.60848e-75	2.37962	0.506	0.126	4.35564e-71	Osteoclasts	CTNNBIP1
6.36874e-74	2.51773	0.506	0.129	1.06345e-69	Osteoclasts	RNF19B
7.76362e-73	2.379	0.522	0.14	1.29637e-68	Osteoclasts	TANK
2.04243e-72	2.01254	0.687	0.239	3.41046e-68	Osteoclasts	ATP6AP2
2.32522e-72	2.31453	0.723	0.284	3.88264e-68	Osteoclasts	RAB13
8.30641e-70	1.75158	0.554	0.147	1.387e-65	Osteoclasts	HTRA3
1.89952e-68	1.79194	0.679	0.223	3.17182e-64	Osteoclasts	VAMP8
7.44439e-66	1.95738	0.558	0.16	1.24306e-61	Osteoclasts	EVI2B
1.4371e-65	2.01478	0.55	0.16	2.39967e-61	Osteoclasts	OAF
2.10359e-65	1.11623	0.972	0.621	3.51258e-61	Osteoclasts	PSAP
2.7066e-65	2.04381	0.542	0.156	4.51949e-61	Osteoclasts	ATG16L2
1.03937e-64	1.77749	0.655	0.222	1.73554e-60	Osteoclasts	ARPC2
2.22743e-64	1.82705	0.783	0.372	3.71935e-60	Osteoclasts	ATP6AP1
4.9807e-64	1.98847	0.566	0.172	8.31676e-60	Osteoclasts	NDUFB8
5.36894e-64	1.2857	0.916	0.482	8.96505e-60	Osteoclasts	CTSZ
1.05904e-63	1.52396	0.863	0.515	1.76838e-59	Osteoclasts	SQSTM1
3.08831e-63	1.96321	0.558	0.168	5.15686e-59	Osteoclasts	ARSA
4.14934e-63	1.86853	0.703	0.283	6.92857e-59	Osteoclasts	PTPN1
1.40821e-62	2.14919	0.618	0.22	2.35144e-58	Osteoclasts	CKLF
1.87522e-62	1.63379	0.695	0.255	3.13124e-58	Osteoclasts	RIN3
3.52617e-62	1.83725	0.659	0.241	5.888e-58	Osteoclasts	SUSD6
1.14137e-61	1.83987	0.683	0.264	1.90586e-57	Osteoclasts	CLCN7
2.56227e-61	1.26798	0.807	0.335	4.27848e-57	Osteoclasts	CTSD
1.51841e-60	1.90652	0.586	0.191	2.53545e-56	Osteoclasts	TNFRSF14
4.31824e-60	1.94987	0.627	0.226	7.2106e-56	Osteoclasts	GASK1B
9.03517e-60	1.93344	0.719	0.324	1.50869e-55	Osteoclasts	PKM
1.64245e-59	1.81544	0.627	0.217	2.74257e-55	Osteoclasts	GLIPR1
1.21873e-58	1.98842	0.514	0.152	2.03503e-54	Osteoclasts	COX8A
1.54547e-58	1.57247	0.723	0.29	2.58062e-54	Osteoclasts	FAM20C
3.25552e-58	1.79792	0.627	0.224	5.43607e-54	Osteoclasts	KLHL21
3.5889e-58	1.48604	0.892	0.576	5.99275e-54	Osteoclasts	PFN1
4.26226e-58	1.65274	0.663	0.232	7.11712e-54	Osteoclasts	SYNGR2
1.52138e-57	1.84255	0.542	0.167	2.5404e-53	Osteoclasts	GLRX3
4.63642e-57	1.72613	0.627	0.219	7.74189e-53	Osteoclasts	NDUFA10
4.93575e-57	1.94267	0.526	0.163	8.24172e-53	Osteoclasts	COX7A2L
6.3972e-57	1.13771	0.964	0.712	1.0682e-52	Osteoclasts	MMP14
1.42276e-55	1.49456	0.799	0.404	2.37573e-51	Osteoclasts	NDUFV1
1.95183e-55	1.22496	0.687	0.23	3.25917e-51	Osteoclasts	TYROBP
2.18038e-55	1.47971	0.771	0.341	3.64081e-51	Osteoclasts	M6PR
3.63003e-55	1.93635	0.518	0.16	6.06142e-51	Osteoclasts	PNMA1
9.04543e-55	1.61168	0.719	0.309	1.51041e-50	Osteoclasts	INF2
6.38997e-54	1.52368	0.847	0.483	1.067e-49	Osteoclasts	MT-ND3
1.46729e-53	1.91389	0.554	0.193	2.45007e-49	Osteoclasts	MAPKAPK2
3.51571e-53	1.87078	0.558	0.191	5.87053e-49	Osteoclasts	NDUFB9
1.08487e-52	1.56789	0.695	0.288	1.81152e-48	Osteoclasts	CORO1C
1.27023e-52	1.78474	0.51	0.156	2.12103e-48	Osteoclasts	PFDN5
6.59023e-52	2.0278	0.631	0.257	1.10044e-47	Osteoclasts	TFRC
7.74307e-52	1.54895	0.755	0.366	1.29294e-47	Osteoclasts	TM9SF2
1.02573e-50	1.68013	0.53	0.17	1.71276e-46	Osteoclasts	SDC4
1.18629e-50	1.87856	0.518	0.174	1.98087e-46	Osteoclasts	DLD
1.43198e-50	1.79434	0.639	0.25	2.39112e-46	Osteoclasts	ABCC5
2.73186e-50	1.57626	0.679	0.286	4.56166e-46	Osteoclasts	AFF1
2.83472e-50	1.8324	0.53	0.179	4.73342e-46	Osteoclasts	ETFB
4.62236e-50	1.309	0.618	0.225	7.71842e-46	Osteoclasts	CAPG
5.09169e-50	1.27007	0.703	0.268	8.5021e-46	Osteoclasts	MTSS1
5.92002e-48	1.13535	0.888	0.557	9.88525e-44	Osteoclasts	ANXA2
7.2662e-48	1.67738	0.679	0.318	1.21331e-43	Osteoclasts	CAPN2
1.04496e-47	1.73676	0.719	0.373	1.74488e-43	Osteoclasts	CALR
1.47475e-47	1.63378	0.602	0.232	2.46253e-43	Osteoclasts	DNM1
2.95572e-47	1.6069	0.546	0.188	4.93545e-43	Osteoclasts	SLC43A3
5.45243e-47	1.4452	0.594	0.211	9.10446e-43	Osteoclasts	RASSF4
2.13653e-46	1.64299	0.526	0.179	3.56757e-42	Osteoclasts	SWAP70
1.42086e-44	1.73805	0.506	0.176	2.37256e-40	Osteoclasts	RNF145
1.46196e-44	1.48891	0.699	0.33	2.44118e-40	Osteoclasts	TBC1D2B
2.60564e-44	1.70065	0.53	0.191	4.35089e-40	Osteoclasts	PLIN3
7.70746e-44	1.61239	0.518	0.181	1.28699e-39	Osteoclasts	MOB3A
3.24574e-43	1.23293	0.743	0.349	5.41974e-39	Osteoclasts	ITGA5
4.36975e-43	1.3249	0.747	0.384	7.29661e-39	Osteoclasts	LASP1
8.69987e-43	1.46601	0.663	0.3	1.45271e-38	Osteoclasts	EIF4A1
1.04778e-42	1.72317	0.51	0.184	1.74958e-38	Osteoclasts	ATP5ME
1.68064e-42	1.20385	0.667	0.282	2.80633e-38	Osteoclasts	ENG
1.16168e-41	1.62158	0.526	0.193	1.93978e-37	Osteoclasts	ABR
1.82513e-41	1.36693	0.659	0.288	3.0476e-37	Osteoclasts	MDFIC
1.82697e-41	1.67635	0.55	0.218	3.05067e-37	Osteoclasts	YWHAG
2.86819e-41	1.27135	0.743	0.392	4.7893e-37	Osteoclasts	MYL6
5.00751e-41	1.66487	0.51	0.188	8.36155e-37	Osteoclasts	CITED2
5.40101e-41	1.61103	0.514	0.186	9.0186e-37	Osteoclasts	CORO1B
1.97564e-40	1.46058	0.606	0.253	3.29893e-36	Osteoclasts	NARS
2.02062e-40	1.21059	0.783	0.413	3.37404e-36	Osteoclasts	ACTG1
8.64881e-40	1.5959	0.538	0.207	1.44418e-35	Osteoclasts	OGDH
1.07415e-39	1.03939	0.775	0.388	1.79361e-35	Osteoclasts	WIPF1
1.5174e-39	1.1017	0.671	0.294	2.53376e-35	Osteoclasts	ADGRE5
3.21525e-39	1.04639	0.92	0.689	5.36883e-35	Osteoclasts	MT-ND4
7.03286e-39	1.48056	0.618	0.279	1.17435e-34	Osteoclasts	PSMD3
1.13965e-38	1.74488	0.598	0.273	1.90299e-34	Osteoclasts	NABP1
3.09367e-38	1.61112	0.554	0.234	5.16581e-34	Osteoclasts	NDUFA3
3.17393e-38	1.34487	0.647	0.285	5.29982e-34	Osteoclasts	LGALS3
4.48196e-38	1.19138	0.703	0.322	7.48398e-34	Osteoclasts	PLXND1
1.25867e-37	1.16628	0.743	0.385	2.10172e-33	Osteoclasts	PDXK
1.95786e-37	1.55032	0.598	0.272	3.26924e-33	Osteoclasts	NDUFA4
2.7113e-37	1.36306	0.683	0.34	4.52733e-33	Osteoclasts	EIF3A
3.01523e-37	1.05424	0.671	0.282	5.03484e-33	Osteoclasts	ARHGAP4
3.68487e-37	1.55874	0.562	0.24	6.15299e-33	Osteoclasts	SLC12A7
8.09082e-37	1.39788	0.627	0.274	1.351e-32	Osteoclasts	GSTP1
1.50399e-36	1.34474	0.582	0.244	2.51136e-32	Osteoclasts	NIBAN2
2.51244e-36	1.14763	0.683	0.314	4.19527e-32	Osteoclasts	HSP90AA1
7.67297e-36	1.34364	0.514	0.193	1.28123e-31	Osteoclasts	NCKAP1L
1.23439e-35	1.33434	0.631	0.293	2.06119e-31	Osteoclasts	ACTN1
1.36659e-35	1.23	0.727	0.395	2.28193e-31	Osteoclasts	EMP3
2.60772e-35	1.03907	0.823	0.474	4.35437e-31	Osteoclasts	APLP2
4.29717e-35	1.30157	0.618	0.279	7.17542e-31	Osteoclasts	CNDP2
1.17682e-34	1.19752	0.647	0.298	1.96505e-30	Osteoclasts	HEXB
1.33307e-34	1.22647	0.655	0.325	2.22596e-30	Osteoclasts	PXN
2.813e-34	1.51974	0.51	0.205	4.69715e-30	Osteoclasts	TUFM
1.27525e-33	1.18966	0.775	0.479	2.12941e-29	Osteoclasts	PLEC
1.69931e-33	1.40424	0.57	0.258	2.8375e-29	Osteoclasts	NDUFS2
1.98572e-32	1.36481	0.675	0.381	3.31575e-28	Osteoclasts	MT-ND5
4.63296e-32	1.00876	0.892	0.7	7.73611e-28	Osteoclasts	MT-CO2
5.73544e-32	1.29539	0.566	0.25	9.57704e-28	Osteoclasts	IGF2R
9.36208e-32	1.37708	0.502	0.205	1.56328e-27	Osteoclasts	NDUFB10
5.56917e-31	1.39007	0.602	0.308	9.2994e-27	Osteoclasts	MYDGF
8.34283e-31	1.3035	0.57	0.267	1.39309e-26	Osteoclasts	ARHGDIA
1.65107e-30	1.44119	0.506	0.22	2.75695e-26	Osteoclasts	PGD
3.41062e-29	1.31898	0.578	0.276	5.69505e-25	Osteoclasts	IL13RA1
4.52808e-29	1.19213	0.655	0.339	7.56098e-25	Osteoclasts	MDM4
1.86022e-28	1.17841	0.582	0.278	3.10619e-24	Osteoclasts	GNPTG
3.45412e-28	1.21577	0.598	0.299	5.76769e-24	Osteoclasts	SCP2
1.51776e-27	1.26255	0.635	0.342	2.53436e-23	Osteoclasts	MT-ND2
1.07993e-26	1.13292	0.526	0.231	1.80326e-22	Osteoclasts	CYFIP1
8.55059e-26	1.29395	0.514	0.236	1.42778e-21	Osteoclasts	ATP5F1E
2.29808e-25	1.137	0.574	0.293	3.83733e-21	Osteoclasts	NDUFB7
2.33251e-25	1.1817	0.502	0.225	3.89483e-21	Osteoclasts	SEC11A
3.53599e-25	1.19291	0.506	0.233	5.9044e-21	Osteoclasts	ANXA4
6.58785e-25	1.04461	0.526	0.239	1.10004e-20	Osteoclasts	PLEKHO2
3.22997e-24	1.05073	0.635	0.35	5.39341e-20	Osteoclasts	PLEKHO1
2.6093e-22	1.07989	0.538	0.27	4.357e-18	Osteoclasts	EHD2
2.6478e-22	1.06459	0.542	0.271	4.4213e-18	Osteoclasts	TRIM27
3.80276e-22	1.04953	0.554	0.285	6.34984e-18	Osteoclasts	TLN1
3.16956e-21	1.01696	0.618	0.353	5.29254e-17	Osteoclasts	JUNB
5.00223e-21	1.19765	0.522	0.274	8.35273e-17	Osteoclasts	HSP90AB1
6.4947e-21	1.00476	0.506	0.245	1.08449e-16	Osteoclasts	MLLT6
1.17276e-18	1.06006	0.526	0.289	1.95828e-14	Osteoclasts	ANTXR2
0	10.7745	0.987	0.004	0	Mast cells	HDC
0	10.9104	0.975	0.006	0	Mast cells	CPA3
0	8.37169	0.994	0.031	0	Mast cells	HPGD
0	11.3665	0.956	0.001	0	Mast cells	SLC18A2
0	9.92803	0.95	0.007	0	Mast cells	KIT
0	10.9029	0.943	0.002	0	Mast cells	MS4A2
0	8.44358	0.95	0.011	0	Mast cells	IL1RL1
0	8.97396	0.943	0.011	0	Mast cells	GATA2
0	6.94984	0.969	0.039	0	Mast cells	VWA5A
0	10.7911	0.931	0.005	0	Mast cells	CTSG
0	10.7166	0.906	0.002	0	Mast cells	RHEX
0	6.48069	0.887	0.033	0	Mast cells	HPGDS
0	10.4316	0.824	0.002	0	Mast cells	SIGLEC6
0	9.3517	0.811	0.004	0	Mast cells	RGS13
0	5.14208	0.792	0.037	0	Mast cells	GRAP2
0	5.60385	0.767	0.033	0	Mast cells	IL18R1
0	10.4359	0.73	0.002	0	Mast cells	CMA1
0	6.73961	0.742	0.016	0	Mast cells	SLC45A3
0	10.5714	0.711	0.001	0	Mast cells	TPSG1
0	5.50073	0.704	0.03	0	Mast cells	MLPH
0	4.9003	0.717	0.047	0	Mast cells	RAB27B
0	8.32723	0.66	0.006	0	Mast cells	ITGA2B
0	6.6003	0.654	0.011	0	Mast cells	P2RX1
0	5.63491	0.66	0.024	0	Mast cells	LIF
0	7.77776	0.623	0.005	0	Mast cells	MAOB
0	5.99273	0.629	0.019	0	Mast cells	PRG2
0	8.36677	0.591	0.003	0	Mast cells	RAB44
0	9.14171	0.541	0.001	0	Mast cells	GCSAML
0	5.56373	0.553	0.017	0	Mast cells	LAX1
0	6.23784	0.547	0.011	0	Mast cells	MYB
0	5.02776	0.553	0.027	0	Mast cells	KIAA1549
0	4.67139	0.541	0.023	0	Mast cells	CAVIN2
0	4.794	0.535	0.023	0	Mast cells	TESPA1
0	6.10835	0.516	0.005	0	Mast cells	FCER1A
0	9.26171	0.509	0.001	0	Mast cells	ENPP3
0	7.34462	0.503	0.005	0	Mast cells	CDK15
1.19497e-302	4.59181	0.616	0.036	1.99537e-298	Mast cells	PIK3R6
1.40219e-294	3.85703	0.579	0.032	2.34138e-290	Mast cells	KLRG1
1.23332e-286	4.88768	0.767	0.064	2.0594e-282	Mast cells	BTK
4.51655e-280	4.56596	0.509	0.026	7.54174e-276	Mast cells	PPM1H
3.51403e-263	4.09753	0.761	0.065	5.86773e-259	Mast cells	CD69
4.41047e-261	4.61923	0.61	0.042	7.3646e-257	Mast cells	NDST2
5.65186e-219	4.31341	0.503	0.033	9.43748e-215	Mast cells	TMEM154
9.68199e-215	4.27118	0.78	0.089	1.6167e-210	Mast cells	ADRB2
2.33063e-198	4.12057	0.623	0.058	3.89169e-194	Mast cells	ALS2
4.80703e-197	4.03994	0.836	0.112	8.02677e-193	Mast cells	RGS2
8.31542e-196	5.08208	0.572	0.05	1.38851e-191	Mast cells	ZC3H12A
5.52079e-195	4.34251	0.723	0.084	9.21861e-191	Mast cells	PTGS1
1.72019e-179	4.21128	0.843	0.135	2.87237e-175	Mast cells	STX3
8.27301e-176	4.11112	0.836	0.131	1.38143e-171	Mast cells	SAMSN1
2.13003e-174	3.66499	0.711	0.086	3.55672e-170	Mast cells	MCTP2
9.1326e-164	4.86769	0.61	0.069	1.52496e-159	Mast cells	ALAS1
2.36878e-159	3.88104	0.597	0.065	3.9554e-155	Mast cells	CTTNBP2
3.5533e-154	3.44976	0.95	0.211	5.93331e-150	Mast cells	ALOX5
2.19092e-148	3.78737	0.83	0.156	3.65841e-144	Mast cells	ATP6V0A2
1.0772e-141	3.32269	0.799	0.136	1.7987e-137	Mast cells	RAC2
2.12916e-137	3.46029	0.73	0.118	3.55528e-133	Mast cells	SOCS1
3.61356e-129	2.85272	0.981	0.258	6.03391e-125	Mast cells	RGS1
1.0004e-128	3.58562	0.597	0.081	1.67047e-124	Mast cells	KIAA1522
2.81138e-124	3.29482	0.66	0.101	4.69444e-120	Mast cells	CSF2RB
6.05544e-124	3.27565	0.899	0.221	1.01114e-119	Mast cells	CLU
7.10346e-121	3.22296	0.73	0.127	1.18614e-116	Mast cells	ID2
1.15353e-108	3.38415	0.541	0.076	1.92616e-104	Mast cells	BACE2
2.03888e-103	3.30131	0.66	0.123	3.40452e-99	Mast cells	TNIK
1.02151e-99	3.11535	0.667	0.13	1.70572e-95	Mast cells	HS6ST1
1.75132e-96	3.23049	0.723	0.163	2.92436e-92	Mast cells	TNFAIP3
4.37788e-96	2.9034	0.654	0.123	7.31018e-92	Mast cells	ARHGEF6
1.1614e-95	2.73742	0.836	0.225	1.9393e-91	Mast cells	CAPG
2.58616e-91	3.34876	0.616	0.121	4.31836e-87	Mast cells	LEO1
6.17583e-90	2.35792	0.994	0.397	1.03124e-85	Mast cells	SRGN
6.9546e-90	3.09087	0.849	0.276	1.16128e-85	Mast cells	FER
2.77335e-87	3.28667	0.579	0.109	4.63093e-83	Mast cells	GALC
1.98199e-85	2.57191	0.761	0.19	3.30953e-81	Mast cells	CD9
1.14101e-83	2.39372	0.654	0.13	1.90527e-79	Mast cells	ARHGAP15
5.19395e-82	2.99776	0.509	0.086	8.67285e-78	Mast cells	MSRA
7.75398e-81	2.9106	0.711	0.184	1.29476e-76	Mast cells	ACSL4
2.23004e-75	2.69004	0.509	0.089	3.72372e-71	Mast cells	LAT
4.96777e-75	3.24806	0.509	0.096	8.29518e-71	Mast cells	DUSP10
2.47392e-74	2.85152	0.509	0.093	4.13095e-70	Mast cells	LAT2
6.57863e-74	2.85104	0.547	0.108	1.0985e-69	Mast cells	SLC39A11
7.66321e-74	2.56939	0.698	0.177	1.2796e-69	Mast cells	CD82
8.6039e-73	2.73821	0.522	0.099	1.43668e-68	Mast cells	SLC2A3
5.03707e-69	1.86547	0.786	0.214	8.4109e-65	Mast cells	IKZF1
3.79643e-68	2.54315	0.792	0.273	6.33927e-64	Mast cells	BHLHE40
1.38579e-67	2.26443	0.566	0.117	2.31399e-63	Mast cells	APOBR
7.17745e-67	2.32214	0.61	0.138	1.19849e-62	Mast cells	KLHL6
1.59134e-63	2.10462	0.755	0.224	2.65723e-59	Mast cells	ARHGAP18
1.90139e-63	2.46877	0.503	0.099	3.17494e-59	Mast cells	PRKCB
2.42876e-63	2.61597	0.604	0.153	4.05554e-59	Mast cells	EFCAB14
3.61605e-62	2.4493	0.736	0.251	6.03807e-58	Mast cells	AHR
9.13828e-62	1.97689	0.83	0.292	1.52591e-57	Mast cells	ARHGDIB
7.19011e-59	2.69931	0.516	0.118	1.2006e-54	Mast cells	PBX1
1.73605e-58	2.36248	0.541	0.123	2.89885e-54	Mast cells	ITGA9
3.29793e-57	2.14463	0.811	0.336	5.50689e-53	Mast cells	FOXP1
1.80441e-56	2.47353	0.509	0.114	3.013e-52	Mast cells	TSNAX
1.98381e-56	2.48668	0.516	0.118	3.31257e-52	Mast cells	TDRD3
1.83161e-55	2.42162	0.541	0.133	3.05843e-51	Mast cells	LPCAT2
3.15189e-55	2.13634	0.723	0.249	5.26303e-51	Mast cells	PALM2-AKAP2
5.22394e-54	2.40552	0.61	0.172	8.72293e-50	Mast cells	STXBP5
3.9168e-53	1.8797	0.604	0.156	6.54027e-49	Mast cells	ALOX5AP
2.31666e-49	2.35944	0.623	0.196	3.86836e-45	Mast cells	SERPINB1
2.67363e-46	2.28443	0.503	0.13	4.46442e-42	Mast cells	SYTL2
3.63465e-46	2.07125	0.616	0.191	6.06914e-42	Mast cells	UBA7
4.57536e-46	1.50862	0.629	0.182	7.63993e-42	Mast cells	ITGAX
5.01087e-46	1.45529	0.868	0.367	8.36716e-42	Mast cells	LAPTM5
7.12324e-45	2.38937	0.547	0.161	1.18944e-40	Mast cells	MBOAT7
9.79306e-43	1.89865	0.648	0.224	1.63524e-38	Mast cells	LCP2
2.61683e-42	1.90866	0.698	0.257	4.36959e-38	Mast cells	RIN3
7.50654e-42	1.8793	0.673	0.249	1.25344e-37	Mast cells	ANXA11
1.39971e-40	1.59675	0.761	0.31	2.33724e-36	Mast cells	EMILIN2
2.3227e-37	1.54545	0.748	0.337	3.87844e-33	Mast cells	CTSD
2.56726e-37	1.99687	0.509	0.15	4.28681e-33	Mast cells	RENBP
3.90244e-37	1.7333	0.535	0.16	6.51629e-33	Mast cells	PTPN6
1.04898e-36	1.84067	0.553	0.176	1.75159e-32	Mast cells	CD37
1.19259e-35	1.47964	0.761	0.337	1.99139e-31	Mast cells	S100A4
8.96041e-35	1.7923	0.503	0.151	1.49621e-30	Mast cells	MYO15B
9.13706e-35	1.12891	0.899	0.476	1.52571e-30	Mast cells	GLUL
7.0822e-34	1.35629	0.818	0.4	1.18259e-29	Mast cells	CELF2
7.91493e-34	1.5417	0.692	0.275	1.32164e-29	Mast cells	BST2
1.60761e-31	1.76985	0.585	0.219	2.68438e-27	Mast cells	ABCC1
1.34623e-29	1.39804	0.66	0.278	2.24794e-25	Mast cells	TMEM176B
2.71796e-29	1.25569	0.717	0.315	4.53845e-25	Mast cells	ABCA1
7.26692e-29	2.17103	0.56	0.233	1.21343e-24	Mast cells	LMO4
4.43412e-28	1.85639	0.528	0.205	7.40409e-24	Mast cells	ESYT1
1.64336e-27	1.6944	0.56	0.22	2.74408e-23	Mast cells	BMP2K
2.7132e-27	1.56527	0.673	0.338	4.53049e-23	Mast cells	FXYD5
1.1464e-26	1.48456	0.509	0.181	1.91425e-22	Mast cells	ITGA4
3.53835e-26	1.71798	0.566	0.244	5.90834e-22	Mast cells	USP48
2.16282e-24	1.53252	0.56	0.239	3.61148e-20	Mast cells	PDCD4
8.72198e-23	1.5658	0.597	0.287	1.4564e-18	Mast cells	LGALS3
1.35846e-21	1.12737	0.767	0.47	2.26835e-17	Mast cells	ANXA1
9.11635e-21	1.19765	0.711	0.441	1.52225e-16	Mast cells	PRKAR1A
3.71718e-20	1.31754	0.541	0.231	6.20695e-16	Mast cells	RNF130
1.29138e-19	1.45054	0.509	0.225	2.15635e-15	Mast cells	STT3A
2.90125e-19	1.3217	0.503	0.212	4.84451e-15	Mast cells	DOCK5
5.19782e-19	1.34145	0.509	0.223	8.67931e-15	Mast cells	CKLF
1.52935e-18	1.24877	0.547	0.248	2.55371e-14	Mast cells	NCOA4
1.69466e-17	1.04696	0.61	0.304	2.82975e-13	Mast cells	CHST11
1.76583e-17	1.37912	0.553	0.278	2.94858e-13	Mast cells	HBS1L
3.12889e-16	1.42018	0.635	0.377	5.22462e-12	Mast cells	NFKBIA
7.77363e-15	1.20935	0.503	0.247	1.29804e-10	Mast cells	NIBAN2
9.24857e-15	1.01242	0.516	0.243	1.54433e-10	Mast cells	LITAF
3.7457e-14	1.12798	0.509	0.253	6.25457e-10	Mast cells	GRK2
1.0865e-13	1.07829	0.579	0.322	1.81423e-09	Mast cells	NEK6
1.11914e-12	1.04679	0.547	0.303	1.86874e-08	Mast cells	RHOBTB3
0	6.59307	0.733	0.031	0	VSMCs	CCDC102B
0	6.28516	0.507	0.01	0	VSMCs	TINAGL1
0	4.95588	0.507	0.017	0	VSMCs	ADGRF5
0	5.24026	0.507	0.021	0	VSMCs	HEYL
1.91776e-246	4.58807	0.904	0.101	3.20228e-242	VSMCs	NOTCH3
3.73385e-216	4.44282	0.685	0.061	6.23478e-212	VSMCs	MCAM
5.97931e-201	5.73554	0.589	0.048	9.98426e-197	VSMCs	ACTA2
3.93583e-199	4.70904	0.966	0.153	6.57205e-195	VSMCs	COL4A1
6.17211e-190	4.94097	0.945	0.156	1.03062e-185	VSMCs	COL18A1
6.83597e-178	4.49379	0.938	0.161	1.14147e-173	VSMCs	COL4A2
4.50744e-173	4.00849	0.678	0.073	7.52652e-169	VSMCs	ITGA1
1.20251e-171	4.3757	0.651	0.069	2.00795e-167	VSMCs	ARHGEF17
9.23885e-164	3.52256	0.63	0.064	1.5427e-159	VSMCs	SPARCL1
1.60759e-129	3.79865	0.733	0.116	2.68435e-125	VSMCs	PRKG1
3.40219e-121	3.57708	0.897	0.21	5.68097e-117	VSMCs	IGFBP7
6.27878e-116	3.7204	0.705	0.122	1.04843e-111	VSMCs	GJC1
5.5287e-112	3.71479	0.753	0.147	9.23183e-108	VSMCs	PLXDC1
2.0506e-107	3.57851	0.637	0.103	3.42409e-103	VSMCs	DLC1
5.14075e-107	3.60678	0.637	0.101	8.58402e-103	VSMCs	COL5A3
3.21286e-106	3.47419	0.521	0.067	5.36483e-102	VSMCs	GGT5
2.81485e-104	3.34226	0.575	0.083	4.70024e-100	VSMCs	NES
1.19064e-98	3.04586	0.753	0.154	1.98812e-94	VSMCs	JAG1
2.01789e-96	3.48093	0.507	0.069	3.36947e-92	VSMCs	NR2F2
1.80632e-95	3.42751	0.514	0.072	3.0162e-91	VSMCs	ADAMTS12
1.2728e-90	3.36966	0.562	0.09	2.12532e-86	VSMCs	S1PR3
5.15562e-90	3.08372	0.603	0.104	8.60885e-86	VSMCs	RBPMS
1.25209e-79	3.0447	0.726	0.18	2.09074e-75	VSMCs	MYO1B
1.04301e-78	3.48812	0.658	0.14	1.74161e-74	VSMCs	MYL9
3.7214e-75	3.40647	0.767	0.224	6.21399e-71	VSMCs	UACA
1.73913e-74	2.67072	0.87	0.304	2.904e-70	VSMCs	PDGFRB
4.80887e-74	4.26297	0.603	0.128	8.02985e-70	VSMCs	TAGLN
2.38126e-72	2.56482	0.938	0.413	3.97623e-68	VSMCs	CALD1
6.12741e-70	2.51877	0.74	0.201	1.02315e-65	VSMCs	LAMA4
6.18804e-58	2.68964	0.685	0.198	1.03328e-53	VSMCs	THY1
1.08812e-47	2.40642	0.63	0.188	1.81695e-43	VSMCs	CRISPLD2
1.5226e-47	2.38048	0.644	0.196	2.54244e-43	VSMCs	TIMP3
4.34593e-47	2.10426	0.63	0.19	7.25684e-43	VSMCs	NID1
2.11584e-38	2.2241	0.61	0.213	3.53304e-34	VSMCs	PHLDB1
5.34816e-38	1.4676	0.979	0.668	8.93036e-34	VSMCs	COL6A2
6.09763e-37	2.12972	0.575	0.187	1.01818e-32	VSMCs	SMTN
1.28404e-35	2.01967	0.562	0.174	2.1441e-31	VSMCs	MGP
2.42557e-33	1.71409	0.774	0.376	4.05022e-29	VSMCs	LAMB1
1.98764e-32	1.82267	0.548	0.177	3.31896e-28	VSMCs	NID2
5.2259e-32	1.31441	0.979	0.697	8.72621e-28	VSMCs	SPARC
1.16558e-31	1.80576	0.753	0.398	1.94628e-27	VSMCs	TPM1
1.66342e-30	1.76321	0.623	0.238	2.77758e-26	VSMCs	ST5
7.6588e-30	2.06169	0.644	0.286	1.27887e-25	VSMCs	PCED1A
3.83461e-29	2.32577	0.514	0.185	6.40303e-25	VSMCs	AGRN
7.54445e-29	1.47985	0.63	0.24	1.25977e-24	VSMCs	PHLDA1
1.39888e-28	1.67694	0.658	0.277	2.33585e-24	VSMCs	MFGE8
2.97554e-28	1.23842	0.959	0.648	4.96855e-24	VSMCs	COL6A1
6.42706e-27	1.82618	0.521	0.191	1.07319e-22	VSMCs	SLC12A4
2.98713e-26	1.31585	0.541	0.185	4.98791e-22	VSMCs	CD248
4.06825e-26	1.73009	0.568	0.23	6.79316e-22	VSMCs	LAMB2
1.87354e-24	1.66583	0.507	0.185	3.12843e-20	VSMCs	FAT1
2.40849e-24	1.26683	0.877	0.575	4.02169e-20	VSMCs	COL6A3
2.10104e-23	1.79214	0.589	0.271	3.50831e-19	VSMCs	PEAK1
1.23988e-20	1.9249	0.562	0.272	2.07036e-16	VSMCs	LPP
3.17971e-17	1.31271	0.685	0.439	5.30948e-13	VSMCs	MAT2A
1.0464e-16	1.9263	0.61	0.314	1.74727e-12	VSMCs	TPM2
1.0471e-15	1.07137	0.521	0.237	1.74845e-11	VSMCs	PXDN
1.16657e-15	1.10768	0.699	0.404	1.94795e-11	VSMCs	IGFBP4
1.59392e-15	1.20425	0.514	0.238	2.66153e-11	VSMCs	OSMR
3.88553e-15	1.3291	0.5	0.24	6.48805e-11	VSMCs	HIPK2
9.73451e-14	1.06885	0.548	0.274	1.62547e-09	VSMCs	BMP1
4.11031e-12	1.42716	0.555	0.312	6.8634e-08	VSMCs	LOXL2
5.64673e-12	1.05981	0.61	0.361	9.42891e-08	VSMCs	SLC38A2
9.65286e-12	1.00004	0.637	0.408	1.61183e-07	VSMCs	FNDC3B
2.59671e-11	1.21998	0.521	0.294	4.33599e-07	VSMCs	ZBTB16
1.45289e-10	1.17421	0.527	0.312	2.42604e-06	VSMCs	INF2
3.37458e-10	1.1859	0.521	0.315	5.63488e-06	VSMCs	ATN1
9.85371e-10	1.05035	0.575	0.373	1.64537e-05	VSMCs	SERPINH1
0	9.49676	0.922	0.005	0	Plasma cells	JCHAIN
0	8.36431	0.804	0.007	0	Plasma cells	BCL11A
0	8.0113	0.804	0.014	0	Plasma cells	GZMB
0	7.84832	0.804	0.018	0	Plasma cells	PLD4
0	9.81226	0.784	0.003	0	Plasma cells	LAMP5
0	8.66156	0.784	0.007	0	Plasma cells	NIBAN3
0	11.4974	0.784	0.011	0	Plasma cells	IGKC
0	11.1752	0.765	0.001	0	Plasma cells	CLEC4C
0	8.40055	0.765	0.004	0	Plasma cells	IGHM
0	8.52937	0.765	0.006	0	Plasma cells	MZB1
0	7.26435	0.765	0.012	0	Plasma cells	PLAC8
0	11.2741	0.725	0.001	0	Plasma cells	LILRA4
0	9.29133	0.725	0.002	0	Plasma cells	PACSIN1
0	7.46928	0.706	0.009	0	Plasma cells	FUT7
0	8.54615	0.667	0.003	0	Plasma cells	SCT
0	7.93397	0.667	0.006	0	Plasma cells	DERL3
0	6.93122	0.647	0.007	0	Plasma cells	SMPD3
0	6.58327	0.549	0.008	0	Plasma cells	P2RY14
0	7.85862	0.529	0.003	0	Plasma cells	SPIB
8.19082e-274	7.0241	0.686	0.017	1.3677e-269	Plasma cells	CLIC3
6.99516e-238	6.39966	0.784	0.027	1.16805e-233	Plasma cells	IL3RA
9.40341e-230	5.83161	0.745	0.025	1.57018e-225	Plasma cells	CXCR3
4.04741e-221	5.86248	0.686	0.021	6.75836e-217	Plasma cells	IRF4
4.24753e-204	5.46966	0.725	0.026	7.09253e-200	Plasma cells	CBFA2T3
3.25788e-194	5.67707	0.647	0.022	5.44e-190	Plasma cells	ZFAT
8.49974e-140	5.35839	0.529	0.02	1.41929e-135	Plasma cells	SCAMP5
1.14959e-125	4.87503	0.804	0.055	1.91959e-121	Plasma cells	SELL
1.98909e-112	4.40506	0.647	0.038	3.32138e-108	Plasma cells	BLNK
6.68983e-103	4.46412	0.863	0.078	1.11707e-98	Plasma cells	SEL1L3
5.26211e-102	4.75897	0.667	0.045	8.78667e-98	Plasma cells	PFKFB2
1.37156e-92	4.6706	0.784	0.072	2.29024e-88	Plasma cells	CYB561A3
9.41983e-89	3.97015	0.627	0.044	1.57292e-84	Plasma cells	MCOLN2
1.23471e-88	5.45629	0.627	0.046	2.06172e-84	Plasma cells	LTB
6.17709e-87	4.41198	0.627	0.046	1.03145e-82	Plasma cells	CARD11
3.42475e-86	4.02869	0.667	0.052	5.71865e-82	Plasma cells	ATP2A3
3.3373e-79	4.0063	0.627	0.05	5.57263e-75	Plasma cells	STRBP
2.11043e-74	4.16174	0.824	0.101	3.52399e-70	Plasma cells	ERN1
4.14532e-73	4.51524	0.745	0.083	6.92185e-69	Plasma cells	TSPAN13
1.08761e-69	3.31992	0.667	0.062	1.81609e-65	Plasma cells	SPN
3.09686e-68	4.01639	0.588	0.052	5.17113e-64	Plasma cells	RUBCNL
1.5565e-67	5.28137	0.863	0.132	2.59904e-63	Plasma cells	ITM2C
4.70959e-63	3.92932	0.569	0.051	7.86407e-59	Plasma cells	PLXNA4
1.34773e-60	4.12243	0.529	0.046	2.25044e-56	Plasma cells	COBLL1
4.56191e-60	4.41594	0.804	0.119	7.61747e-56	Plasma cells	BTG2
2.03181e-57	6.04822	0.863	0.163	3.39271e-53	Plasma cells	IRF8
1.57285e-56	3.85819	0.627	0.071	2.62635e-52	Plasma cells	HS3ST3B1
1.22647e-55	4.15178	0.588	0.061	2.04797e-51	Plasma cells	CXorf21
1.28035e-55	5.28602	0.863	0.165	2.13792e-51	Plasma cells	IRF7
1.4298e-55	4.25291	0.549	0.055	2.38748e-51	Plasma cells	C12orf75
4.55807e-55	3.59688	0.706	0.093	7.61106e-51	Plasma cells	WDFY4
5.49935e-55	4.12032	0.706	0.095	9.18282e-51	Plasma cells	SUSD1
8.8405e-54	3.58008	0.529	0.051	1.47619e-49	Plasma cells	CCDC69
6.73161e-53	3.96355	0.765	0.121	1.12404e-48	Plasma cells	SLC15A4
1.61401e-51	4.02519	0.588	0.068	2.69507e-47	Plasma cells	TRAF4
9.34421e-50	3.71559	0.706	0.104	1.5603e-45	Plasma cells	CSF2RB
3.08401e-49	3.70128	0.529	0.056	5.14967e-45	Plasma cells	DUSP5
1.03478e-48	3.8486	0.647	0.087	1.72787e-44	Plasma cells	SLC7A5
2.25806e-47	3.2829	0.804	0.143	3.77051e-43	Plasma cells	CD2AP
5.39642e-47	2.82189	0.588	0.068	9.01095e-43	Plasma cells	SEPTIN1
2.54899e-46	3.098	0.784	0.137	4.2563e-42	Plasma cells	JAML
9.32854e-46	3.73591	0.745	0.128	1.55768e-41	Plasma cells	CLN8
2.27249e-45	3.73945	0.863	0.196	3.7946e-41	Plasma cells	MAPKAPK2
3.11707e-45	3.8731	0.784	0.151	5.20488e-41	Plasma cells	CCDC50
4.93343e-45	3.17657	0.51	0.055	8.23784e-41	Plasma cells	MAP4K1
3.60893e-44	3.24023	0.863	0.187	6.02619e-40	Plasma cells	TCF4
6.15645e-44	3.49711	0.922	0.231	1.028e-39	Plasma cells	HERPUD1
2.08822e-43	4.03189	0.863	0.221	3.48691e-39	Plasma cells	UGCG
6.35135e-42	3.51948	0.529	0.065	1.06055e-37	Plasma cells	TLR7
1.09428e-41	3.28088	0.941	0.243	1.82723e-37	Plasma cells	CXCR4
6.71102e-41	3.20891	0.765	0.15	1.12061e-36	Plasma cells	UCP2
8.13159e-41	3.52452	0.51	0.062	1.35781e-36	Plasma cells	GRAMD1B
3.00065e-40	3.32691	0.569	0.078	5.01049e-36	Plasma cells	PALD1
3.30997e-40	2.99305	0.784	0.151	5.52699e-36	Plasma cells	PPP1R15A
7.38406e-40	3.05035	0.686	0.114	1.23299e-35	Plasma cells	ARHGAP27
1.24868e-39	3.3752	0.588	0.086	2.08505e-35	Plasma cells	IDH3A
1.46435e-38	3.27181	0.784	0.168	2.44518e-34	Plasma cells	FCHSD2
4.71239e-38	3.40339	0.549	0.076	7.86876e-34	Plasma cells	UBE2J1
7.83162e-38	3.16507	0.686	0.123	1.30772e-33	Plasma cells	TNFRSF21
2.44508e-37	3.1497	0.627	0.101	4.08279e-33	Plasma cells	PRKCB
9.98721e-37	3.41611	0.745	0.158	1.66766e-32	Plasma cells	ALOX5AP
2.50044e-36	2.55567	0.882	0.217	4.17523e-32	Plasma cells	IKZF1
3.20339e-36	3.31515	0.863	0.24	5.34902e-32	Plasma cells	MPEG1
3.56185e-36	3.86606	0.784	0.206	5.94758e-32	Plasma cells	PTPRS
1.1824e-35	2.9087	0.725	0.14	1.97437e-31	Plasma cells	RAC2
3.42704e-35	3.86426	0.647	0.122	5.72246e-31	Plasma cells	SOCS1
1.0482e-33	2.77204	0.667	0.123	1.75028e-29	Plasma cells	PTPRE
2.20768e-33	2.84371	0.51	0.072	3.68639e-29	Plasma cells	EPHA2
3.80392e-33	2.82277	0.667	0.126	6.35179e-29	Plasma cells	ADAM19
1.14538e-32	3.83608	0.706	0.148	1.91256e-28	Plasma cells	GPR183
1.7596e-32	2.52173	0.608	0.101	2.93818e-28	Plasma cells	PSD4
2.52826e-32	2.73773	0.706	0.145	4.22169e-28	Plasma cells	RNASE6
4.67786e-32	3.07858	0.608	0.109	7.8111e-28	Plasma cells	CCDC88B
7.58175e-32	3.00694	0.667	0.139	1.266e-27	Plasma cells	ZDHHC17
1.52034e-31	2.70722	0.745	0.167	2.53867e-27	Plasma cells	MX1
4.03927e-31	2.96658	0.627	0.12	6.74476e-27	Plasma cells	SLC44A2
4.17011e-31	2.99755	0.51	0.078	6.96325e-27	Plasma cells	ZNF589
5.34904e-31	3.32668	0.51	0.078	8.93182e-27	Plasma cells	CCDC186
5.86096e-31	2.54548	0.706	0.146	9.78663e-27	Plasma cells	CD55
7.60608e-31	3.24979	0.667	0.15	1.27006e-26	Plasma cells	DCK
8.34676e-31	2.80109	0.725	0.163	1.39374e-26	Plasma cells	GAS6
2.4936e-30	2.72351	0.922	0.364	4.16381e-26	Plasma cells	RABGAP1L
2.56371e-30	2.51886	0.686	0.14	4.28088e-26	Plasma cells	KLHL6
6.31807e-30	2.3851	0.824	0.215	1.05499e-25	Plasma cells	TRABD
2.61599e-29	2.72405	0.569	0.101	4.36817e-25	Plasma cells	CDYL
2.65008e-29	2.71835	0.725	0.177	4.4251e-25	Plasma cells	PLEK
6.1813e-29	2.87081	0.608	0.12	1.03215e-24	Plasma cells	KCTD5
8.01618e-29	2.70659	0.51	0.081	1.33854e-24	Plasma cells	TAGAP
1.81164e-28	2.51019	0.725	0.167	3.02508e-24	Plasma cells	SYK
2.87972e-28	2.60526	0.804	0.23	4.80855e-24	Plasma cells	CYTH4
8.82121e-27	2.86172	0.529	0.096	1.47296e-22	Plasma cells	NGLY1
6.60338e-26	2.60942	0.608	0.127	1.10263e-21	Plasma cells	NUDT22
8.78576e-26	2.59663	0.765	0.228	1.46705e-21	Plasma cells	GGA2
1.65268e-25	3.02888	0.569	0.119	2.75964e-21	Plasma cells	ISG20
2.05858e-25	2.43774	0.627	0.137	3.43741e-21	Plasma cells	IL16
4.11492e-25	2.4174	0.784	0.245	6.87109e-21	Plasma cells	THEMIS2
6.83534e-25	2.62038	0.608	0.138	1.14137e-20	Plasma cells	SLC7A6
8.56548e-25	2.60064	0.667	0.164	1.43026e-20	Plasma cells	SPCS1
1.04991e-24	2.46517	0.608	0.133	1.75314e-20	Plasma cells	IFNAR2
2.59849e-24	1.67404	0.706	0.16	4.33896e-20	Plasma cells	IL2RG
3.63772e-24	2.6497	0.667	0.174	6.07426e-20	Plasma cells	INPP4A
4.4318e-24	2.75802	0.667	0.182	7.40023e-20	Plasma cells	IRF2BPL
4.81846e-24	2.04299	0.725	0.189	8.04587e-20	Plasma cells	CSF2RA
7.0906e-24	2.78794	0.569	0.126	1.18399e-19	Plasma cells	PIM3
2.55862e-23	2.71437	0.765	0.25	4.27238e-19	Plasma cells	ZNRF2
3.23076e-23	2.27166	0.608	0.133	5.39472e-19	Plasma cells	LYN
4.23855e-23	2.56025	0.667	0.173	7.07753e-19	Plasma cells	SELPLG
4.35139e-23	2.46435	0.608	0.142	7.26596e-19	Plasma cells	UNC93B1
6.2265e-23	2.31186	0.627	0.149	1.0397e-18	Plasma cells	RNASET2
1.4183e-22	2.54651	0.549	0.116	2.36828e-18	Plasma cells	SPINT2
2.15505e-22	2.55243	0.588	0.137	3.59851e-18	Plasma cells	PLP2
2.59783e-22	2.56841	0.529	0.11	4.33785e-18	Plasma cells	RASSF2
4.65322e-22	2.5332	0.529	0.111	7.76994e-18	Plasma cells	TEX2
8.36023e-22	2.5571	0.647	0.175	1.39599e-17	Plasma cells	SP110
1.18305e-21	2.41346	0.784	0.268	1.97546e-17	Plasma cells	SERPINF1
1.60264e-21	2.26772	0.51	0.102	2.6761e-17	Plasma cells	COL24A1
1.68343e-21	2.59318	0.725	0.251	2.81099e-17	Plasma cells	RUNX2
2.19136e-21	2.29986	0.863	0.423	3.65913e-17	Plasma cells	ZFP36L2
2.9699e-21	2.11049	0.824	0.324	4.95914e-17	Plasma cells	TRIM22
6.29599e-21	2.48559	0.863	0.349	1.0513e-16	Plasma cells	TXNDC5
6.6081e-21	1.89951	0.725	0.207	1.10342e-16	Plasma cells	CORO1A
8.9344e-21	2.36521	0.569	0.13	1.49187e-16	Plasma cells	CEP128
8.96659e-21	2.76781	0.824	0.391	1.49724e-16	Plasma cells	ZFP36
1.07629e-20	2.36077	0.588	0.141	1.79719e-16	Plasma cells	FBXW5
2.09392e-20	2.55113	0.549	0.128	3.49643e-16	Plasma cells	SLC2A1
3.69772e-20	2.2063	0.588	0.143	6.17445e-16	Plasma cells	PIK3AP1
7.11421e-20	1.83305	0.941	0.474	1.18793e-15	Plasma cells	OGT
1.07429e-19	1.94962	0.686	0.195	1.79384e-15	Plasma cells	SFMBT2
1.70677e-19	2.54957	0.51	0.117	2.84996e-15	Plasma cells	ST3GAL2
2.09486e-19	2.62909	0.529	0.128	3.49799e-15	Plasma cells	OTULINL
2.25034e-19	1.86279	0.824	0.306	3.75762e-15	Plasma cells	CD4
5.69456e-19	1.82898	0.745	0.244	9.50878e-15	Plasma cells	AKNA
1.28298e-18	2.26049	0.569	0.144	2.14232e-14	Plasma cells	PAG1
1.85017e-18	2.50966	0.824	0.386	3.08941e-14	Plasma cells	DDIT4
1.85569e-18	2.25472	0.529	0.127	3.09864e-14	Plasma cells	SRC
2.28511e-18	2.38993	0.706	0.261	3.81567e-14	Plasma cells	CNPY3
2.34414e-18	2.21171	0.667	0.198	3.91425e-14	Plasma cells	MICAL1
2.68339e-18	2.42636	0.51	0.12	4.48072e-14	Plasma cells	N4BP2
5.21005e-18	2.29844	0.588	0.166	8.69975e-14	Plasma cells	SERTAD2
1.45191e-17	2.03873	0.706	0.237	2.4244e-13	Plasma cells	AKIRIN2
1.49388e-17	2.32546	0.569	0.161	2.49447e-13	Plasma cells	PAXX
1.77635e-17	1.50993	0.686	0.197	2.96615e-13	Plasma cells	CYTIP
2.54358e-17	2.21091	0.647	0.205	4.24728e-13	Plasma cells	IRF2BP2
3.03208e-17	2.62874	0.569	0.163	5.06297e-13	Plasma cells	RELT
5.62959e-17	2.08242	0.588	0.162	9.40029e-13	Plasma cells	PTPN6
7.32509e-17	2.09454	0.667	0.221	1.22314e-12	Plasma cells	BTAF1
8.43035e-17	2.16472	0.647	0.211	1.4077e-12	Plasma cells	VEGFB
1.45625e-16	1.7371	0.627	0.188	2.43164e-12	Plasma cells	HIST1H1D
2.2284e-16	1.85819	0.588	0.165	3.72098e-12	Plasma cells	KLHDC4
5.01094e-16	2.16771	0.588	0.178	8.36728e-12	Plasma cells	CD37
5.49709e-16	1.91377	0.745	0.282	9.17905e-12	Plasma cells	CNDP2
6.556e-16	1.43615	0.725	0.227	1.09472e-11	Plasma cells	CIITA
9.16457e-16	2.3001	0.51	0.139	1.5303e-11	Plasma cells	RECQL5
9.21395e-16	2.07927	0.569	0.166	1.53855e-11	Plasma cells	FAM214A
9.38345e-16	2.51121	0.51	0.144	1.56685e-11	Plasma cells	CERS6
2.17799e-15	1.7886	0.529	0.136	3.63681e-11	Plasma cells	ARHGAP45
2.51073e-15	1.69421	0.863	0.389	4.19242e-11	Plasma cells	CYBA
2.73753e-15	2.13275	0.51	0.136	4.57112e-11	Plasma cells	IGFLR1
3.66708e-15	1.68626	0.686	0.231	6.12329e-11	Plasma cells	GGNBP2
6.39368e-15	2.33662	0.549	0.17	1.06762e-10	Plasma cells	PIK3CD
8.14992e-15	2.00802	0.667	0.236	1.36087e-10	Plasma cells	SYNGR2
1.21948e-14	2.5599	0.627	0.229	2.03629e-10	Plasma cells	SLC20A1
1.58513e-14	1.55088	0.765	0.286	2.64686e-10	Plasma cells	ARHGAP4
2.23254e-14	1.97521	0.588	0.186	3.72789e-10	Plasma cells	PI4KA
2.93771e-14	1.72445	0.627	0.198	4.90538e-10	Plasma cells	FERMT3
3.71376e-14	1.78537	0.647	0.217	6.20124e-10	Plasma cells	PSMB8
5.92979e-14	2.12153	0.569	0.181	9.90156e-10	Plasma cells	SETBP1
5.94258e-14	1.41429	0.667	0.207	9.92292e-10	Plasma cells	FGD2
6.98036e-14	2.40322	0.627	0.246	1.16558e-09	Plasma cells	IFI44L
8.58579e-14	2.33017	0.569	0.194	1.43366e-09	Plasma cells	OFD1
1.22414e-13	1.81663	0.549	0.165	2.04408e-09	Plasma cells	EVI2B
1.24678e-13	2.29029	0.549	0.181	2.08186e-09	Plasma cells	NADK
2.78236e-13	1.78831	0.51	0.145	4.64598e-09	Plasma cells	SASH3
3.94516e-13	1.75278	0.51	0.147	6.58762e-09	Plasma cells	DEF6
4.45631e-13	2.31412	0.784	0.416	7.44114e-09	Plasma cells	MT-ND6
1.00356e-12	1.59787	0.627	0.22	1.67574e-08	Plasma cells	STX7
1.01016e-12	1.96812	0.608	0.228	1.68676e-08	Plasma cells	VAMP8
1.01589e-12	1.89602	0.588	0.214	1.69634e-08	Plasma cells	SELENOS
1.084e-12	1.87282	0.608	0.233	1.81006e-08	Plasma cells	NPC1
1.41672e-12	1.94927	0.529	0.171	2.36564e-08	Plasma cells	SFT2D2
1.65967e-12	2.15587	0.529	0.178	2.77132e-08	Plasma cells	YPEL5
2.55827e-12	1.92623	0.549	0.186	4.27181e-08	Plasma cells	ETV6
4.91094e-12	1.48086	0.725	0.304	8.20028e-08	Plasma cells	LCP1
5.55484e-12	1.40866	0.706	0.261	9.27547e-08	Plasma cells	CD53
7.1848e-12	1.50875	0.804	0.424	1.19972e-07	Plasma cells	LSP1
8.15883e-12	1.83061	0.588	0.227	1.36236e-07	Plasma cells	LIMD1
1.08138e-11	1.68847	0.608	0.228	1.80569e-07	Plasma cells	TAF10
1.11309e-11	1.51936	0.745	0.342	1.85863e-07	Plasma cells	MDM4
1.16201e-11	1.75158	0.627	0.243	1.94032e-07	Plasma cells	SRPRA
1.62867e-11	1.45562	0.804	0.37	2.71956e-07	Plasma cells	RNF149
1.69485e-11	1.47322	0.824	0.541	2.83006e-07	Plasma cells	APP
2.91379e-11	1.5891	0.647	0.256	4.86545e-07	Plasma cells	ITCH
4.26887e-11	1.07905	0.725	0.285	7.12817e-07	Plasma cells	SULF2
5.52212e-11	1.2002	0.667	0.246	9.22084e-07	Plasma cells	LAIR1
5.5346e-11	1.08836	0.961	0.709	9.24167e-07	Plasma cells	B2M
5.70136e-11	1.47594	0.529	0.17	9.52013e-07	Plasma cells	ANKRD44
1.19433e-10	1.56914	0.765	0.399	1.99428e-06	Plasma cells	SAMHD1
1.23624e-10	1.15086	0.824	0.402	2.06427e-06	Plasma cells	CELF2
6.31138e-10	1.85753	0.51	0.194	1.05387e-05	Plasma cells	TMEM109
8.10723e-10	1.60448	0.627	0.292	1.35374e-05	Plasma cells	MDFIC
9.1625e-10	1.4337	0.647	0.272	1.52995e-05	Plasma cells	CDKN1B
1.71275e-09	1.54573	0.588	0.245	2.85995e-05	Plasma cells	SERP1
2.09715e-09	1.63804	0.529	0.21	3.50182e-05	Plasma cells	RAB8A
2.13804e-09	1.49531	0.588	0.251	3.5701e-05	Plasma cells	ANXA11
2.72591e-09	1.11973	0.784	0.41	4.55173e-05	Plasma cells	JUND
4.76495e-09	1.19685	0.569	0.229	7.95652e-05	Plasma cells	CAPG
4.76805e-09	1.46344	0.667	0.33	7.9617e-05	Plasma cells	USF2
5.38449e-09	1.36691	0.725	0.4	8.99102e-05	Plasma cells	CTSC
6.00541e-09	1.7032	0.588	0.281	0.000100278	Plasma cells	HSPA1B
6.14973e-09	1.48	0.588	0.248	0.000102688	Plasma cells	MAN2B1
8.60587e-09	1.42577	0.706	0.391	0.000143701	Plasma cells	DBNL
1.51431e-08	1.3632	0.647	0.305	0.00025286	Plasma cells	CHST11
1.84302e-08	1.1972	0.647	0.315	0.000307748	Plasma cells	TPM2
1.9508e-08	1.45962	0.51	0.198	0.000325744	Plasma cells	PSMB10
2.08952e-08	1.60347	0.529	0.219	0.000348908	Plasma cells	NIN
2.50711e-08	1.57373	0.667	0.388	0.000418637	Plasma cells	IFI44
2.81011e-08	1.1594	0.569	0.228	0.000469231	Plasma cells	TNFSF13
2.91845e-08	1.31962	0.667	0.346	0.000487323	Plasma cells	M6PR
3.37499e-08	1.27039	0.667	0.34	0.000563556	Plasma cells	PPP1R9B
3.40751e-08	1.53994	0.667	0.346	0.000568986	Plasma cells	IQSEC1
4.38343e-08	1.32508	0.529	0.213	0.000731944	Plasma cells	WDFY2
4.64189e-08	1.28995	0.608	0.281	0.000775102	Plasma cells	SELENOH
4.92162e-08	1.11476	0.627	0.272	0.000821812	Plasma cells	SP100
6.87335e-08	1.66724	0.529	0.239	0.00114771	Plasma cells	NAPA
7.37793e-08	1.44875	0.608	0.307	0.00123197	Plasma cells	PNRC1
1.0488e-07	1.41276	0.529	0.222	0.00175128	Plasma cells	CCDC88A
1.06467e-07	1.37865	0.549	0.236	0.00177778	Plasma cells	TAP1
1.13998e-07	1.30004	0.608	0.295	0.00190354	Plasma cells	CLINT1
1.54487e-07	1.05973	0.765	0.442	0.00257963	Plasma cells	TAPBP
1.69351e-07	1.50742	0.51	0.226	0.00282782	Plasma cells	ELMSAN1
1.91164e-07	1.27063	0.549	0.243	0.00319205	Plasma cells	DOCK2
2.00341e-07	1.51127	0.529	0.239	0.00334529	Plasma cells	ATP5F1E
2.33861e-07	1.25932	0.627	0.317	0.00390501	Plasma cells	TRAM1
3.25988e-07	1.00783	0.745	0.41	0.00544335	Plasma cells	H3F3A
3.55255e-07	1.59996	0.51	0.241	0.00593204	Plasma cells	PDCD4
3.9543e-07	1.15569	0.608	0.292	0.00660289	Plasma cells	CYTH1
4.51308e-07	1.16444	0.588	0.278	0.00753594	Plasma cells	BST2
4.97899e-07	1.45775	0.51	0.235	0.00831392	Plasma cells	PCMTD1
5.51682e-07	1.30106	0.51	0.221	0.00921198	Plasma cells	GABARAP
5.5354e-07	1.496	0.569	0.282	0.00924301	Plasma cells	STAT2
6.73075e-07	1.26183	0.588	0.331	0.011239	Plasma cells	B4GALT1
7.01468e-07	1.47314	0.51	0.232	0.0117131	Plasma cells	TRIM44
9.84371e-07	1.14278	0.588	0.287	0.016437	Plasma cells	PTPN1
1.72712e-06	1.20152	0.588	0.294	0.0288395	Plasma cells	CYBC1
