# Supplementary material for: Single-Cell RNA Sequencing Reveals the Cellular and Molecular Differences Between Myxofibrosarcoma and Undifferentiated Pleomorphic Sarcoma
Source: Med Sci (Basel). 2026 Feb 10;14(1):77. doi: 10.3390/medsci14010077 (PMC12922028; doi:10.3390/medsci14010077)
Supplement: Supplementary file 1 [file medsci-14-00077-s001.zip › Suppl.Table S4_Cell clusters.xlsx]

## Sheet: Annotated cellular subfamilies
In general	Cancer cells	Proliferating cancer cells	Myeloid cells	Lymphoid cells	Endothelial cells	Osteoclasts	Mast cells	VSMCs	Plasma cells
	41.9442	12.0462	29.4471	11.608	2.11691	0.958592	0.923394	0.763364	0.19236
UPS
Sample 1	17.8283	3.15481	44.0939	25.6787	1.68745	0.0733676	6.52971	0.586941	0.366838
Sample 2	37.7451	7.35294	43.6275	9.80392	1.30719	0	0	0.163399	0
Sample 3	55.7723	7.85451	17.8703	7.59093	7.1165	0.10543	0.369004	3.16289	0.158144
Sample 4	44.6368	26.5203	20.2703	2.49155	0.0844595	5.8277	0	0.0844595	0.0844595
Sample 5	41.0535	13.2782	35.3505	6.57379	0.914236	2.13322	0	0.609491	0.0870701
MXF
Sample 1	34.4401	5.33854	43.9453	11.0026	3.77604	0.130208	0.520833	0.78125	0.0651042
Sample 2	33.3817	14.2598	24.6009	24.6372	0.907112	0.145138	0.65312	0.725689	0.689405
Sample 3	45.421	27.031	22.1566	3.28656	1.29247	0.110783	0.14771	0.110783	0.443131
Sample 4	61.7834	0.212314	12.3142	22.7176	1.69851	0	0.424628	0.849257	0
Sample 5	47.3793	15.4594	30.2415	2.29682	2.38516	1.06007	0.588928	0.559482	0.0294464

## Sheet: Cancer cells clusters
In general	SNRNP70+ cancer cells	COL1A2+ cancer cells	Proliferating cancer cells	SERPING1+ cancer cells	DDIT3+ cancer cells	Macrophage-like cancer cells	FOS+ cancer cells	VEGFA+ cancer cells	MX1+ cancer cells
	18.6023	25.5768	20.9951	6.5666	6.43849	8.35852	5.53249	4.53125	3.39853
UPS
Sample 1	22.7848	25.3165	20.2532	2.53165	7.59494	9.49367	5.6962	4.43038	1.89873
Sample 2	14.0541	18.9189	14.0541	5.40541	7.02703	30.8108	3.78378	3.78378	2.16216
Sample 3	28.0112	20.5882	13.3053	6.86275	8.26331	1.96078	12.3249	4.62185	4.06162
Sample 4	7.8125	38.4375	33.0625	5.625	3.875	2.5	3.4375	3.125	2.125
Sample 5	15.1344	35.2192	19.5191	7.63791	3.81895	8.06223	4.10184	2.9703	3.53607
MXF
Sample 1	23.6052	18.6695	15.4506	5.5794	13.3047	8.3691	3.86266	9.22747	1.93133
Sample 2	12.8099	26.9628	28.8223	8.57438	6.50826	1.44628	5.88843	3.09917	5.88843
Sample 3	8.96391	26.135	34.9243	5.12224	6.51921	1.86263	3.89988	5.76251	6.81024
Sample 4	29.9611	28.0156	8.56031	9.33852	4.28016	3.11284	9.72763	3.50195	3.50195
Sample 5	22.8859	17.5044	21.9988	8.98876	3.19338	15.9669	2.60201	4.79007	2.06978

## Sheet: Myeloid cell clusters 
UPS	M2 TAM	JUN+ M2 TAM	SPP1+ M2 TAM	VCAN+ M2 TAM	M1 TAM	Proliferating TAM	DCs
Sample 1	59.4828	11.0345	13.1034	4.82759	8.44828	2.58621	0.517241
Sample 2	40.1747	14.4105	15.2838	15.2838	5.24017	8.73362	0.873362
Sample 3	45.0331	18.8742	12.5828	9.93377	5.96026	6.29139	1.3245
Sample 4	41.5948	12.5	12.069	11.8534	7.32759	13.5776	1.07759
Sample 5	57.933	13.8282	12.0815	4.22125	9.89811	1.89229	0.14556
MXF
Sample 1	55.7912	11.7455	13.0506	13.8662	3.58891	1.46819	0.489396
Sample 2	56.9514	11.0553	8.54271	9.04523	9.04523	4.35511	1.00503
Sample 3	47.2837	12.0724	9.05433	15.2918	7.04225	8.85312	0.402414
Sample 4	58.6957	10.8696	8.69565	10.8696	4.34783	4.34783	2.17391
Sample 5	56.6596	12.1564	15.1163	7.92812	6.55391	1.47992	0.105708
UPS	48.8437	14.1295	13.0241	9.22398	7.37488	6.61622	0.787651
MXF	55.0763	11.5798	10.8919	11.4002	6.11562	4.10083	0.835291

## Sheet: Lymphoid cell clusters 
UPS	CD8+ T cells	CD4+ T cells	Exhausted CD8+ T cells	IFN+ CD8+ T cells	CD4+ T reg cells	Proliferating T cells	Cytotoxic CD8+ T cells	NK cells
Sample 1	30.4795	23.9726	16.7808	4.79452	4.10959	8.90411	5.13699	5.82192
Sample 2	16	26	14	8	18	12	2	4
Sample 3	29.8387	17.7419	12.0968	12.0968	14.5161	7.25806	4.03226	2.41935
Sample 4	22.5806	9.67742	9.67742	19.3548	3.22581	16.129	3.22581	16.129
Sample 5	27.5362	25.3623	8.69565	6.52174	18.1159	6.52174	4.34783	2.89855
MXF
Sample 1	30	31.4286	5.71429	5.71429	2.85714	5	12.1429	7.14286
Sample 2	32.9819	20.7831	16.7169	12.8012	7.68072	4.21687	2.56024	2.25904
Sample 3	20.7792	19.4805	6.49351	9.09091	10.3896	16.8831	6.49351	10.3896
Sample 4	33.3333	36.2745	5.88235	1.96078	2.94118	3.92157	10.7843	4.90196
Sample 5	27.5362	26.087	4.34783	4.34783	5.7971	10.1449	11.5942	10.1449
UPS	25.287	20.5509	12.2501	10.1536	11.5935	10.1626	3.74858	6.25377
MXF	28.9261	26.8107	7.83097	6.783	5.93315	8.0333	8.71502	6.96768
